# Supplementary material for: Modelling the spatial heterogeneity and molecular correlates of lymphocytic infiltration in triple-negative breast cancer
Source: J R Soc Interface. 2015 Feb 6;12(103):20141153. doi: 10.1098/rsif.2014.1153 (PMC4305416; doi:10.1098/rsif.2014.1153)
Supplement: Supplementary Tables [file rsif20141153supp3.xlsx]

## Sheet: TableS4
ProbeId	Symbol	Cytoband	Genomic_location	Description	cor	q
ILMN_1780368	GPR18	13q32.3a	chr13:98705370:98705419:-	G protein-coupled receptor 18	0.392825	0.0011331
ILMN_1652650	SH3KBP1	Xp22.12b	chrX:19727685:19727734:-	SH3-domain kinase binding protein 1	0.398197	0.0011331
ILMN_1691693	FCRL3	1q23.1d	chr1:155913076:155913125:-	Fc receptor-like 3	0.401692	0.0011331
ILMN_1759075	TNFRSF13B	17p11.2h	chr17:16783174:16783223:-	tumor necrosis factor receptor superfamily, member 13B	0.392575	0.0011331
ILMN_1794740	CD151	11p15.5c	chr11:828488:828537:+		-0.393519	0.0011331
ILMN_1797428	FCRL3	1q23.1d	chr1:155914667:155914716:-		0.413821	0.0011331
ILMN_2377109	LCK	1p35.1b	chr1:32524159:32524208:+		0.401709	0.0011331
ILMN_2071682	C10orf141	10q26.2b	chr10:128823755:128823804:-		-0.404078	0.0011331
ILMN_2374449	SPP1	4q22.1b	chr4:89121830:89121879:+		-0.388261	0.00117192
ILMN_1687533	SEMA4D	9q22.2a	chr9:91182227:91182276:-	sema domain, immunoglobulin domain (Ig), transmembrane domain (TM) and short cytoplasmic domain, (semaphorin) 4D	0.386262	0.00118669
ILMN_1755937	ANXA2	15q22.2a	chr15:58426726:58426775:-		-0.385093	0.0011945
ILMN_2365111	MAP4K1	19q13.2a	chr19:43778120:43778131:-,chr19:43777998:43778035:-		0.385091	0.00119452
ILMN_1746138	RLTPR	16q22.1b	chr16:66248673:66248720:+,chr16:66248810:66248811:+	RGD motif, leucine rich repeats, tropomodulin domain and proline-rich containing	0.383084	0.00120662
ILMN_2338348	UBASH3A	21q22.3b	chr21:42740400:42740449:+		0.383075	0.00120667
ILMN_2300695	IKZF3	17q12c	chr17:35175256:35175305:-		0.383014	0.00120702
ILMN_2354478	CYFIP2	5q33.3a-q33.3b	chr5:156754719:156754768:+		0.380865	0.001229
ILMN_1797975	CXCR3	Xq13.1d	chrX:70752630:70752679:-	chemokine (C-X-C motif) receptor 3	0.380032	0.00123682
ILMN_1739794	CD3E	11q23.3d	chr11:117691843:117691892:+	CD3e molecule, epsilon (CD3-TCR complex)	0.379953	0.00123754
ILMN_1794386	IL2RG	Xq13.1c	chrX:70244165:70244214:-	interleukin 2 receptor, gamma	0.37925	0.00124381
ILMN_2337928	CXCR5	11q23.3e	chr11:118271931:118271980:+		0.3767	0.00139423
ILMN_1651354	SPP1	4q22.1b	chr4:89122810:89122859:+	secreted phosphoprotein 1	-0.374228	0.00154495
ILMN_1794364	CTSW	11q13.1d	chr11:65407708:65407757:+	cathepsin W	0.369687	0.00182737
ILMN_1705892	SH2D1A	Xq25c	chrX:123334351:123334400:+	SH2 domain containing 1A	0.369577	0.00183423
ILMN_1661342	2006-09-01	Xq24c	chrX:118636790:118636839:-	septin 6	0.369412	0.00184444
ILMN_1763487	CTLA4	2q33.2a	chr2:204446777:204446826:+	cytotoxic T-lymphocyte-associated protein 4	0.369068	0.00186581
ILMN_1676780	SIRPG	20p13e	chr20:1564013:1564062:-	signal-regulatory protein gamma	0.368639	0.00189244
ILMN_1673357	SLA2	20q11.23a	chr20:34674554:34674603:-	Src-like-adaptor 2	0.366601	0.0020337
ILMN_2183687	LIME1	20q13.33e	chr20:61840848:61840897:+	Lck interacting transmembrane adaptor 1	0.366165	0.00206383
ILMN_2381697	P4HA2	5q31.1b	chr5:131556379:131556428:-		-0.364115	0.00220485
ILMN_2058468	BACH2	6q15d	chr6:90693336:90693385:-		0.36332	0.0022589
ILMN_1791190	MUSK	9q31.3b	chr9:112602905:112602954:+	muscle, skeletal, receptor tyrosine kinase	-0.362823	0.00229256
ILMN_1715131	CCR7	17q21.2a	chr17:35963693:35963742:-	chemokine (C-C motif) receptor 7	0.362597	0.00230773
ILMN_1688959	CD27	12p13.31d	chr12:6430975:6431024:+	CD27 molecule	0.361573	0.00239534
ILMN_1701482	POFUT2	21q22.3e	chr21:45510030:45510079:-	protein O-fucosyltransferase 2	-0.360105	0.00253183
ILMN_1688279	PVRIG	7q22.1c	chr7:99656871:99656920:+	poliovirus receptor related immunoglobulin domain containing	0.359242	0.00261262
ILMN_1660462	MCOLN2	1p22.3f	chr1:85164095:85164144:-	mucolipin 2	0.35768	0.00275906
ILMN_2383058	SIRPG	20p13e	chr20:1558084:1558133:-		0.35731	0.00279373
ILMN_2093775	ZNF831	20q13.32b	chr20:57267376:57267425:+		0.356863	0.00283561
ILMN_1661589	CD151	11p15.5c	chr11:824533:824582:+	CD151 molecule (Raph blood group)	-0.355027	0.0030251
ILMN_2099528	BTLA	3q13.2a	chr3:113667619:113667668:-		0.355006	0.00302726
ILMN_1655983	CDC14A	1p21.2a	chr1:100722684:100722733:+	CDC14 cell division cycle 14 homolog A (S. cerevisiae)	0.353351	0.00319816
ILMN_1662878	PACAP	5q31.2d	chr5:138751088:138751137:-		0.351831	0.00335433
ILMN_1811049	POU2AF1	11q23.1b	chr11:110728500:110728549:-	POU class 2 associating factor 1	0.351755	0.00336208
ILMN_1717197	CD3G	11q23.3d	chr11:117727584:117727596:+,chr11:117728329:117728365:+	CD3g molecule, gamma (CD3-TCR complex)	0.351619	0.00337595
ILMN_1718552	CXCL13	4q21.1c	chr4:78751639:78751688:+	chemokine (C-X-C motif) ligand 13	0.351469	0.00339132
ILMN_1699599	FCRL3	1q23.1d	chr1:155915081:155915130:-		0.350267	0.00351332
ILMN_1672417	PTPRCAP	11q13.1f	chr11:66959632:66959681:-	protein tyrosine phosphatase, receptor type, C-associated protein	0.350232	0.00351693
ILMN_1796755	ITGB5	3q21.2a	chr3:125965005:125965054:-		-0.346961	0.00401778
ILMN_1665943	MAP4K1	19q13.2a	chr19:43770220:43770269:-	mitogen-activated protein kinase kinase kinase kinase 1	0.3467	0.00405875
ILMN_2261627	CTLA4	2q33.2a	chr2:204444355:204444404:+		0.346338	0.00411565
ILMN_1792538	CD7	17q25.3g	chr17:77866046:77866095:-	CD7 molecule	0.345579	0.00423568
ILMN_1719756	ZAP70	2q11.2b	chr2:97722452:97722501:+		0.344243	0.0044488
ILMN_1743836	MXRA7	17q25.1d-q25.2a	chr17:72183710:72183759:-		-0.343455	0.00457548
ILMN_1778121	CALN1	7q11.22c	chr7:70886004:70886053:-	calneuron 1	-0.343007	0.00464762
ILMN_1813338	LAG3	12p13.31d	chr12:6757348:6757348:+,chr12:6757671:6757719:+	lymphocyte-activation gene 3	0.342876	0.00466875
ILMN_1782704	CD19	16p11.2e	chr16:28857792:28857800:+,chr16:28857963:28858003:+	CD19 molecule	0.342634	0.00470781
ILMN_1684943	TRAT1	3q13.13a	chr3:110055475:110055524:+	T cell receptor associated transmembrane adaptor 1	0.341915	0.00482411
ILMN_2404688	NUPR1	16p11.2e	chr16:28456828:28456875:-,chr16:28456490:28456491:-		-0.341803	0.00484221
ILMN_1775743	BTG1	12q21.33d	chr12:91061325:91061374:-	B-cell translocation gene 1, anti-proliferative	0.340727	0.00503405
ILMN_2377669	CD247	1q24.2a	chr1:165666585:165666634:-		0.337902	0.00554229
ILMN_1871233	TRD@		chr14:22048179:22048228:+		0.337288	0.00565303
ILMN_1754858	PASK	2q37.3f	chr2:241696255:241696274:-,chr2:241695558:241695587:-		0.337025	0.00570057
ILMN_1659227	CD79A	19q13.2c	chr19:47075126:47075175:+	CD79a molecule, immunoglobulin-associated alpha	0.336492	0.00579666
ILMN_2118864	RAB1A	2p14c	chr2:65167705:65167754:-	RAB1A, member RAS oncogene family	-0.336344	0.00582332
ILMN_2373099	ZCCHC11	1p32.3d	chr1:52662153:52662202:-		0.336307	0.00583005
ILMN_1765109	TNFRSF25	1p36.31a	chr1:6444015:6444064:-	tumor necrosis factor receptor superfamily, member 25	0.335841	0.00591397
ILMN_1723978	LGALS1	22q13.1a	chr22:36404457:36404506:+	lectin, galactoside-binding, soluble, 1	-0.334257	0.00619795
ILMN_2384140	KLRC1	12p13.2c	chr12:10494836:10494841:-,chr12:10494402:10494445:-		0.333271	0.00637348
ILMN_2087575	ZC3H4	19q13.32b	chr19:52259570:52259619:-	zinc finger CCCH-type containing 4	0.333045	0.00641357
ILMN_1794914	UBTD1	10q24.1b	chr10:99320582:99320631:+	ubiquitin domain containing 1	-0.33299	0.00642322
ILMN_1654692	RALGPS2	1q25.2b	chr1:177115159:177115208:+	Ral GEF with PH domain and SH3 binding motif 2	0.332376	0.00653167
ILMN_1770673	AKNA	9q32d-q32e	chr9:116138536:116138585:-	AT-hook transcription factor	0.332055	0.00658809
ILMN_1669692	IKZF3	17q12c	chr17:35174755:35174804:-	IKAROS family zinc finger 3 (Aiolos)	0.331687	0.00665253
ILMN_1676924	CD247	1q24.2a	chr1:165666607:165666656:-	CD247 molecule	0.331545	0.0066773
ILMN_1780397	TRAF3IP3	1q32.2b	chr1:208021341:208021390:+	TRAF3 interacting protein 3	0.331161	0.00674401
ILMN_1781700	IL18R1	2q12.1a	chr2:102381204:102381253:+	interleukin 18 receptor 1	0.33059	0.00684287
ILMN_1750294	ADAM7	8p21.2d-p21.2c	chr8:24421972:24422021:+	ADAM metallopeptidase domain 7	0.330435	0.00686966
ILMN_1770768	SLAMF1	1q23.3a	chr1:158846907:158846956:-	signaling lymphocytic activation molecule family member 1	0.330139	0.0069205
ILMN_1753112	CD5	11q12.2b	chr11:60651618:60651667:+	CD5 molecule	0.329813	0.00697624
ILMN_2369666	CR2	1q32.2a	chr1:205729383:205729432:+		0.329631	0.00700737
ILMN_1667232	KIR2DL1	19q13.42b	chr19:59956165:59956214:+	killer cell immunoglobulin-like receptor, two domains, long cytoplasmic tail, 1	0.329573	0.00701708
ILMN_2401714	MS4A1	11q12.2a	chr11:59994203:59994252:+		0.329023	0.0071104
ILMN_2207291	IFNG	12q15a	chr12:66835004:66835053:-	interferon, gamma	0.328317	0.00722885
ILMN_2070044	PPM1K	4q22.1b	chr4:89405177:89405212:-,chr4:89402889:89402902:-	protein phosphatase, Mg2+/Mn2+ dependent, 1K	0.328192	0.0072496
ILMN_1768284	P2RY8	Xp22.33d,Yp11.32a	chrX:1541791:1541840:-	purinergic receptor P2Y, G-protein coupled, 8	0.328048	0.00727358
ILMN_1740819	STARD7	2q11.2a	chr2:96214685:96214734:-		0.327861	0.00730461
ILMN_1760374	CD8A	2p11.2e	chr2:86869964:86870013:-	CD8a molecule	0.327631	0.00734261
ILMN_1699160	ITK	5q33.3a	chr5:156614448:156614497:+	IL2-inducible T-cell kinase	0.327557	0.00735478
ILMN_1799069	CNOT6L		chr4:78858767:78858816:-	CCR4-NOT transcription complex, subunit 6-like	0.327423	0.00737685
ILMN_1733221	C9orf164	9q22.2a	chr9:91166610:91166659:-		0.32738	0.00738386
ILMN_1797988	KLRD1	12p13.2c	chr12:10353263:10353312:+	killer cell lectin-like receptor subfamily D, member 1	0.327375	0.00738477
ILMN_1781207	FYN	6q21i	chr6:112127414:112127463:-		0.326866	0.00752682
ILMN_1808395	DQ891719	17p13.1d	chr17:7194267:7194280:+,chr17:7194993:7195028:+		0.32616	0.0077388
ILMN_1724422	SELL	1q24.2c	chr1:167926922:167926971:-	selectin L	0.324514	0.00824154
ILMN_1766902	FLJ14346		chr2:131963851:131963900:-		0.323596	0.00852711
ILMN_1687825	CD226	18q22.2a	chr18:65681591:65681640:-	CD226 molecule	0.323423	0.0085812
ILMN_1788841	TCL1A	14q32.13b	chr14:95246371:95246420:-	T-cell leukemia/lymphoma 1A	0.322818	0.00877138
ILMN_1695025	CD2	1p13.1b	chr1:117113051:117113100:+		0.322081	0.00900446
ILMN_2093343	PLAC8	4q21.22a	chr4:84245087:84245136:-		0.321412	0.00921741
ILMN_1778536	BTLA	3q13.2a	chr3:113672764:113672813:-	B and T lymphocyte associated	0.321375	0.00922946
ILMN_1781085	STAP1	4q13.2b	chr4:68155101:68155150:+	signal transducing adaptor family member 1	0.321139	0.00930477
ILMN_1661646	BANK1	4q24a	chr4:103214492:103214541:+	B-cell scaffold protein with ankyrin repeats 1	0.321093	0.00931946
ILMN_1684040	TSEPA	6q22.33b	chr6:128071349:128071398:-		0.320874	0.00938979
ILMN_1668277	BLK	8p23.1b	chr8:11459301:11459350:+	B lymphoid tyrosine kinase	0.320647	0.00946238
ILMN_2258816	SAMD3	6q23.1a-q23.1b	chr6:130507498:130507547:-		0.320223	0.00959881
ILMN_1760201	DNMT1	19p13.2c	chr19:10105199:10105248:-	DNA (cytosine-5-)-methyltransferase 1	0.319616	0.00979491
ILMN_1700147	DQ896379	22q11.23a	chr22:22425108:22425157:-		0.31801	0.0103155
ILMN_1682993	NKG7	19q13.33d	chr19:56566847:56566896:-	natural killer cell group 7 sequence	0.317695	0.010418
ILMN_1692539	SH3BP1	22q13.1a	chr22:36381716:36381765:+	SH3-domain binding protein 1	0.317573	0.0104577
ILMN_1707169	AGMAT	1p36.21a	chr1:15771848:15771897:-	agmatine ureohydrolase (agmatinase)	0.31688	0.0106833
ILMN_1733874	SH2D2A	1q23.1a	chr1:155042930:155042979:-	SH2 domain containing 2A	0.316795	0.010711
ILMN_1685433	COL8A1	3q12.1b-q12.1c	chr3:100997567:100997616:+		-0.316388	0.0108434
ILMN_1840920	AL832727		chr5:39225753:39225802:-		0.316239	0.0108921
ILMN_2362902	RASSF5	1q32.1h	chr1:204828832:204828881:+		0.315759	0.0110484
ILMN_1768482	CD8A	2p11.2e	chr2:86865509:86865558:-		0.315693	0.0110699
ILMN_2170813	LAMP3	3q27.1a	chr3:184323145:184323194:-	lysosomal-associated membrane protein 3	0.315273	0.0112066
ILMN_2321578	P2RY10	Xq21.1b	chrX:78103488:78103537:+		0.315161	0.0112429
ILMN_1795778	P4HA2	5q31.1b	chr5:131558518:131558546:-,chr5:131556652:131556672:-	prolyl 4-hydroxylase, alpha polypeptide II	-0.314963	0.0113072
ILMN_2185675	FAM159A	1p32.3d	chr1:52895082:52895131:+	family with sequence similarity 159, member A	0.314924	0.0113201
ILMN_1719905	TLR10	4p14c	chr4:38451286:38451335:-	toll-like receptor 10	0.314786	0.0113647
ILMN_1712959	DUSP2	2q11.2a	chr2:96172830:96172879:-	dual specificity phosphatase 2	0.314608	0.0114228
ILMN_1684724	CR2	1q32.2a	chr1:205729301:205729350:+	complement component (3d/Epstein Barr virus) receptor 2	0.314513	0.0114534
ILMN_1690907	CCR6	6q27c	chr6:167471898:167471947:+	chemokine (C-C motif) receptor 6	0.314326	0.0115143
ILMN_2415162	2001-09-01	16p11.2d	chr16:30297280:30297329:-	septin 1	0.314273	0.0115314
ILMN_1784737	S1PR4	19p13.3f	chr19:3130928:3130977:+	sphingosine-1-phosphate receptor 4	0.313475	0.0118007
ILMN_1746565	CD6	11q12.2a	chr11:60544218:60544267:+	CD6 molecule	0.313231	0.011883
ILMN_1753805	PRKD2	19q13.32b	chr19:51869755:51869804:-	protein kinase D2	0.312835	0.0120162
ILMN_2311166	ITGB5	3q21.2a	chr3:125964753:125964802:-		-0.312391	0.0121657
ILMN_1701832	RPL19	17q12c	"chr17:34612209:34612218:+,chr17:34612768:34612807:+"	ribosomal protein L19	0.312299	0.0121964
ILMN_1700428	HLA-DOB	6p21.32a	chr6:32888818:32888867:-	major histocompatibility complex, class II, DO beta	0.312195	0.0122315
ILMN_1842582	TTC39C		chr18:19853990:19854039:+		0.311927	0.0123214
ILMN_1663068	MGC33556	1p34.1d	chr1:44963598:44963647:+		0.311658	0.0124115
ILMN_2399264	2006-09-01	Xq24c	chrX:118655134:118655183:-		0.311393	0.0125002
ILMN_1745533	FAM117A	17q21.33a	chr17:45143103:45143152:-	family with sequence similarity 117, member A	0.310917	0.0126589
ILMN_2125017	TIGIT	3q13.31a	chr3:115510784:115510833:+	T cell immunoreceptor with Ig and ITIM domains	0.310915	0.0126597
ILMN_1801600	CCDC97	19q13.2c	chr19:46522213:46522262:+	coiled-coil domain containing 97	0.310685	0.0127363
ILMN_1799139	PLOD2	3q24c	chr3:147278342:147278391:-		-0.310516	0.0127924
ILMN_1668374	ITGB5	3q21.2a	chr3:125964620:125964669:-	integrin, beta 5	-0.310415	0.0128261
ILMN_1664631	ADAM28	8p21.2d	chr8:24249042:24249091:+		0.310252	0.0128801
ILMN_1715214	PTPN7	1q32.1c	chr1:200382986:200383035:-	protein tyrosine phosphatase, non-receptor type 7	0.309266	0.0132481
ILMN_2325837	CD3D	11q23.3d	chr11:117715071:117715120:-		0.30898	0.0133545
ILMN_1776939	MS4A1	11q12.2a	chr11:59986333:59986382:+		0.308345	0.0135907
ILMN_1656287	SPOCK2	10q22.1e	chr10:73488889:73488938:-	sparc/osteonectin, cwcv and kazal-like domains proteoglycan (testican) 2	0.308268	0.0136193
ILMN_1694070	FAM114A1	4p14c	chr4:38619031:38619037:+,chr4:38621472:38621514:+	family with sequence similarity 114, member A1	-0.308255	0.013624
ILMN_1669447	PYHIN1	1q23.1g	chr1:157213164:157213213:+	pyrin and HIN domain family, member 1	0.307886	0.0137611
ILMN_1732981	ZBTB32	19q13.12a	chr19:40899652:40899701:+	zinc finger and BTB domain containing 32	0.307859	0.0137711
ILMN_1789702	GBE1	3p12.3a-p12.2b	chr3:81622209:81622258:-	glucan (1,4-alpha-), branching enzyme 1	-0.307853	0.0137735
ILMN_1652918	RHOF	12q24.31b	chr12:120700310:120700359:-	ras homolog family member F (in filopodia)	0.307549	0.013886
ILMN_1668469	KIAA0922	4q31.3d	chr4:154776920:154776969:+	KIAA0922	0.307145	0.0140353
ILMN_1799134	KLRD1	12p13.2c	chr12:10357317:10357366:+		0.307062	0.0140661
ILMN_1741143	TXK	4p12a	chr4:47763723:47763772:-	TXK tyrosine kinase	0.306601	0.0142362
ILMN_2375319	RASGRP2	11q13.1b	chr11:64251115:64251164:-		0.30654	0.0142583
ILMN_1669833	SH2B2	7q22.1e	chr7:101747582:101747631:+	SH2B adaptor protein 2	0.306413	0.0143053
ILMN_2320330	MAL	2q11.1c	chr2:95082940:95082989:+	mal, T-cell differentiation protein	0.306307	0.014344
ILMN_1678842	THBS2	6q27e	chr6:169358053:169358102:-	thrombospondin 2	-0.30603	0.0144457
ILMN_2330966	PTK2B	8p21.2a	chr8:27372572:27372621:+		0.305889	0.0144974
ILMN_1690217	BFSP2	3q22.1d	chr3:134674068:134674099:+,chr3:134676503:134676520:+	beaded filament structural protein 2, phakinin	0.305728	0.0145565
ILMN_1736311	POU2F2	19q13.2c	chr19:47287526:47287575:-	POU class 2 homeobox 2	0.305591	0.0146066
ILMN_2229922	C12orf35	12p11.21a	chr12:32036895:32036944:+		0.305356	0.0146921
ILMN_1785439	CD79B	17q23.3b	chr17:59359892:59359941:-		0.30486	0.0148728
ILMN_2395981	PYHIN1	1q23.1g	chr1:157181386:157181435:+		0.304509	0.0149998
ILMN_1663422	RGL4	22q11.23a	chr22:22371126:22371175:+	ral guanine nucleotide dissociation stimulator-like 4	0.304506	0.0150011
ILMN_1742026	PYHIN1	1q23.1g	chr1:157181319:157181368:+		0.304443	0.0150237
ILMN_2261416	CD3D	11q23.3d	chr11:117715702:117715751:-	CD3d molecule, delta (CD3-TCR complex)	0.304119	0.0151407
ILMN_2402392	COL8A1	3q12.1b-q12.1c	chr3:100997486:100997535:+		-0.30402	0.0151766
ILMN_2353732	CD8A	2p11.2e	chr2:86865489:86865538:-		0.303842	0.0152405
ILMN_1794260	KDM2B	12q24.31b	chr12:120351412:120351461:-		0.303375	0.0154079
ILMN_1810560	NUPR1	16p11.2e	chr16:28456835:28456884:-	nuclear protein, transcriptional regulator, 1	-0.303239	0.0154563
ILMN_1669927	ICOS	2q33.2a	chr2:204534371:204534420:+	inducible T-cell co-stimulator	0.303094	0.0155081
ILMN_1803392	TAX1BP3	17p13.3a	chr17:3513199:3513248:-	Tax1 (human T-cell leukemia virus type I) binding protein 3	-0.302921	0.0155699
ILMN_1886655	IL23A		chr7:142199847:142199896:+		0.302813	0.0156083
ILMN_1758778	CEP110	9q33.2a	chr9:122977253:122977302:+		0.302764	0.0156254
ILMN_1725417	NELL2	12q12g	chr12:43188678:43188727:-	NEL-like 2 (chicken)	0.302503	0.0157181
ILMN_2076640	KHDRBS1	1p35.1b	chr1:32281720:32281769:+	KH domain containing, RNA binding, signal transduction associated 1	0.302472	0.015729
ILMN_2366212	CD79B	17q23.3b	chr17:59359831:59359880:-		0.302305	0.0157881
ILMN_1710434	TBC1D10C	11q13.1f	chr11:66933948:66933997:+	TBC1 domain family, member 10C	0.302035	0.015883
ILMN_1667022	PASK	2q37.3f	chr2:241695441:241695447:-,chr2:241694769:241694811:-	PAS domain containing serine/threonine kinase	0.301979	0.0159029
ILMN_2220739	TMCO3	13q34d	chr13:113251959:113252008:+	transmembrane and coiled-coil domains 3	-0.301179	0.0162292
ILMN_1806017	PSME1	14q12a	chr14:23677566:23677609:+,chr14:23677785:23677790:+		0.300981	0.0163097
ILMN_1821270	TRD@		chr14:22036485:22036534:+	T cell receptor delta locus	0.30076	0.0163996
ILMN_1746013	SPOCK1	5q31.2b	chr5:136339227:136339276:-	sparc/osteonectin, cwcv and kazal-like domains proteoglycan (testican) 1	-0.30068	0.0164321
ILMN_1735006	ATG2B	14q32.2a	chr14:95821267:95821316:-	ATG2 autophagy related 2 homolog B (S. cerevisiae)	-0.30059	0.0164683
ILMN_1653026	PLAC8	4q21.22a	chr4:84248067:84248116:-	placenta-specific 8	0.300498	0.016506
ILMN_1664236	ADAM28	8p21.2d	chr8:24249157:24249206:+	ADAM metallopeptidase domain 28	0.30036	0.0165618
ILMN_2232854	FAP	2q24.2d	chr2:162739623:162739657:-,chr2:162738529:162738543:-	fibroblast activation protein, alpha	-0.300286	0.0165917
ILMN_1651365	ZBED2	3q13.13d	chr3:112794642:112794691:-	zinc finger, BED-type containing 2	0.300107	0.016664
ILMN_1659077	CD40LG	Xq26.3b	chrX:135570034:135570083:+	CD40 ligand	0.299975	0.0167171
ILMN_1793549	PTPN4	2q14.2c	chr2:120451383:120451432:+	protein tyrosine phosphatase, non-receptor type 4 (megakaryocyte)	0.29977	0.0167996
ILMN_1687538	ETS1	11q24.3a	chr11:127834388:127834437:-	v-ets erythroblastosis virus E26 oncogene homolog 1 (avian)	0.299561	0.0168837
ILMN_1659106	PHLDA3	1q32.1c	chr1:199701388:199701437:-	pleckstrin homology-like domain, family A, member 3	-0.299527	0.0168973
ILMN_2346997	RAB23	6p12.1a	chr6:57161609:57161658:-		-0.29925	0.0170115
ILMN_1801383	SMG1	16p12.3b	chr16:18724353:18724402:-	smg-1 homolog, phosphatidylinositol 3-kinase-related kinase (C. elegans)	0.299166	0.0170462
ILMN_1750785	SYTL1	1p36.11a	chr1:27550603:27550633:+,chr1:27552361:27552379:+	synaptotagmin-like 1	0.298728	0.017228
ILMN_1727098	PPP1R16B	20q11.23c	chr20:36984885:36984934:+	protein phosphatase 1, regulatory subunit 16B	0.298576	0.0172909
ILMN_1723884	ARF4	3p14.3a	chr3:57557878:57557927:-		-0.298575	0.0172913
ILMN_2321451	HNRNPD	4q21.22a	chr4:83494059:83494108:-		0.298306	0.0174023
ILMN_2335604	SKAP1	17q21.32b-q21.32c	chr17:43602970:43602991:-,chr17:43594900:43594927:-		0.29792	0.0175613
ILMN_1733696	IMP3	15q24.2a	chr15:73718652:73718701:-	IMP3, U3 small nucleolar ribonucleoprotein, homolog (yeast)	0.297915	0.0175633
ILMN_1709650	FKBP9L		chr7:55726572:55726621:-	FK506 binding protein 9-like	-0.297818	0.0176034
ILMN_2374340	PLAUR	19q13.31a	chr19:48848310:48848359:-	plasminogen activator, urokinase receptor	-0.297697	0.0176529
ILMN_1724609	SLC2A8	9q33.3b	chr9:129209642:129209691:+	solute carrier family 2 (facilitated glucose transporter), member 8	-0.297543	0.0177158
ILMN_1784774	P2RY10	Xq21.1b	chrX:78103829:78103878:+	purinergic receptor P2Y, G-protein coupled, 10	0.297304	0.0178138
ILMN_1711383	STK4	20q13.12b	chr20:43141836:43141885:+	serine/threonine kinase 4	0.297254	0.0178339
ILMN_2145280	DEF6	6p21.31c	chr6:35397425:35397473:+	differentially expressed in FDCP 6 homolog (mouse)	0.296736	0.0180449
ILMN_1803254	SMEK1	14q32.12a	chr14:90994605:90994654:-		0.296543	0.0181231
ILMN_1760509	EOMES	3p24.1c	chr3:27732934:27732983:-	eomesodermin	0.296537	0.0181255
ILMN_1679185	LEF1	4q25b	chr4:109188591:109188640:-	lymphoid enhancer-binding factor 1	0.296446	0.0181621
ILMN_2279844	LCK	1p35.1b	chr1:32489486:32489535:+		0.296278	0.0182302
ILMN_1667417	RAB23	6p12.1a	chr6:57162269:57162318:-	RAB23, member RAS oncogene family	-0.296085	0.0183078
ILMN_1801119	BCL2	18q21.33b	chr18:58942139:58942188:-		0.295846	0.0184041
ILMN_2370976	MYOF	10q23.33a-q23.33b	chr10:95062821:95062870:-		-0.29569	0.0184663
ILMN_1710734	GZMK	5q11.2d	chr5:54365361:54365410:+	granzyme K (granzyme 3; tryptase II)	0.295646	0.0184841
ILMN_1664863	CTRL	16q22.1b	chr16:66521084:66521133:-	chymotrypsin-like	0.295637	0.0184878
ILMN_1798947	ANKRD55	5q11.2e	chr5:55431831:55431880:-	ankyrin repeat domain 55	0.295501	0.0185421
ILMN_1656420	BC021555		chr16:31625980:31626029:+		0.295403	0.0185813
ILMN_1731928	LY9	1q23.3a	chr1:159064319:159064368:+	lymphocyte antigen 9	0.295094	0.0187053
ILMN_1812278	LY9	1q23.3a	chr1:159038911:159038960:+		0.294869	0.0187957
ILMN_1674640	CXCR6	3p21.31i	chr3:45964449:45964498:+	chemokine (C-X-C motif) receptor 6	0.294861	0.0187988
ILMN_1667361	COPZ2	17q21.32b	chr17:43458706:43458755:-	coatomer protein complex, subunit zeta 2	-0.29481	0.0188192
ILMN_2285141	USP48	1p36.12b	chr1:21877703:21877752:-		0.294626	0.018897
ILMN_2170814	LAMP3	3q27.1a	chr3:184322980:184323029:-		0.294412	0.0189866
ILMN_2313926	CDC42SE2	5q31.1a	chr5:130757908:130757957:+		0.29436	0.0190088
ILMN_1721081	SP4	7p15.3d	chr7:21520130:21520179:+	Sp4 transcription factor	0.293967	0.0191846
ILMN_2125747	CORO1A	16p11.2d	chr16:30107703:30107752:+		0.293579	0.0193575
ILMN_2155228	CRLF3	17q11.2c	chr17:26134258:26134307:-		0.293433	0.0194229
ILMN_1721762	IL18RAP	2q12.1a	chr2:102435293:102435342:+	interleukin 18 receptor accessory protein	0.293275	0.0194927
ILMN_1755235	XPO6	16p11.2e	chr16:28017019:28017068:-	exportin 6	0.293048	0.0195934
ILMN_1823172	AY611559		chr7:142004867:142004915:+,chr7:142034684:142034684:+		0.292961	0.0196319
ILMN_2120965	NPAT	11q22.3c	chr11:107537202:107537251:-	nuclear protein, ataxia-telangiectasia locus	0.292756	0.0197225
ILMN_2108938	FNBP4	11p11.2b-p11.2a	chr11:47694977:47695026:-	formin binding protein 4	0.29275	0.0197251
ILMN_1763537	LCTL	15q22.31c	chr15:64632390:64632439:-	lactase-like	-0.292633	0.019777
ILMN_1662451	FCER2	19p13.2e	chr19:7659894:7659943:-	Fc fragment of IgE, low affinity II, receptor for (CD23)	0.292424	0.019869
ILMN_1725992	RAPGEF6	5q31.1a	chr5:130789792:130789841:-	Rap guanine nucleotide exchange factor (GEF) 6	0.292406	0.0198767
ILMN_1772370	ARHGEF1	19q13.2c	chr19:47102597:47102612:+,chr19:47102695:47102728:+	Rho guanine nucleotide exchange factor (GEF) 1	0.292371	0.0198925
ILMN_1651403	X58798		chr7:141647350:141647357:+,chr7:141647446:141647487:+		0.292315	0.019917
ILMN_1778650	VILL	3p22.2a	chr3:38023135:38023184:+	villin-like	0.29228	0.0199324
ILMN_1671854	AL833004	16p11.2d	chr16:30298858:30298907:-		0.291923	0.0201186
ILMN_2364828	OGT	Xq13.1d	chrX:70711235:70711284:+		0.291534	0.0203216
ILMN_1679798	TLR9	3p21.1e	chr3:52230281:52230330:-	toll-like receptor 9	0.291413	0.0203845
ILMN_1730032	BOK	2q37.3g	chr2:242161885:242161934:+	BCL2-related ovarian killer	-0.291194	0.0204984
ILMN_1726289	C12orf35	12p11.21a	chr12:32030109:32030158:+	chromosome 12 open reading frame 35	0.291068	0.0205642
ILMN_2370624	COL13A1	10q21.3e-q22.1a	chr10:71388736:71388785:+		-0.290992	0.0206036
ILMN_1774930	CDC14A	1p21.2a	chr1:100757594:100757643:+		0.290981	0.0206095
ILMN_1666739	RBM15	1p13.3a	chr1:110690727:110690776:+	RNA binding motif protein 15	0.290972	0.0206142
ILMN_1806500	CPNE5	6p21.2c	chr6:36816897:36816946:-	copine V	0.290788	0.0207096
ILMN_1695079	ZNF101	19p13.11a	chr19:19651918:19651967:+	zinc finger protein 101	0.290699	0.0207559
ILMN_1742001	CD160	1q21.1b	chr1:144407367:144407416:-	CD160 molecule	0.290222	0.0210167
ILMN_1711102	B3GNT2	2p15c	chr2:62303804:62303853:+	UDP-GlcNAc:betaGal beta-1,3-N-acetylglucosaminyltransferase 2	-0.290094	0.0210869
ILMN_1708779	GNLY	2p11.2f	chr2:85775009:85775058:+	granulysin	0.290059	0.0211058
ILMN_2094875	ABCB1	7q21.12a-q21.12b	chr7:86970902:86970951:-		0.290052	0.0211097
ILMN_1785202	STAT4	2q32.3a	chr2:191603959:191604008:-	signal transducer and activator of transcription 4	0.289756	0.0212713
ILMN_1713749	CORO1A	16p11.2d	chr16:30107267:30107316:+	coronin, actin binding protein, 1A	0.289711	0.0212958
ILMN_1727041	EWSR1	22q12.2a	chr22:28026386:28026435:+		0.289513	0.0214034
ILMN_1651899	DQ891377	5q35.3b	"chr17:34612216:34612218:+,chr17:34612768:34612814:+"		0.289454	0.0214358
ILMN_2280135	P4HA2	5q31.1b	chr5:131591389:131591438:-		-0.289005	0.0216921
ILMN_1734878	CD79A	19q13.2c	chr19:47077190:47077239:+		0.288824	0.0217955
ILMN_1792075	CD22	19q13.12a	chr19:40529825:40529874:+	CD22 molecule	0.288712	0.0218593
ILMN_1809583	CREBBP	16p13.3c	chr16:3717163:3717212:-	CREB binding protein	0.288591	0.0219286
ILMN_1672596	BCAR1	16q23.1a	chr16:73820758:73820807:-	breast cancer anti-estrogen resistance 1	-0.288492	0.021985
ILMN_1768016	TNFRSF17	16p13.13a	chr16:11969056:11969105:+	tumor necrosis factor receptor superfamily, member 17	0.288462	0.022002
ILMN_1715436	Y15200		chr14:21275001:21275050:+		0.288276	0.0221078
ILMN_2408543	PLAUR	19q13.31a	chr19:48852487:48852536:-		-0.288222	0.0221387
ILMN_1813027	TRIM41	5q35.3g	chr5:180594849:180594898:+		0.287626	0.0225628
ILMN_2069446	SAFB2	19p13.3b	chr19:5538194:5538243:-	scaffold attachment factor B2	0.287225	0.0228491
ILMN_1792495	AHNAK	11q12.3a	chr11:62059051:62059099:-,chr11:62015879:62015879:-		-0.286958	0.0230401
ILMN_2109489	M17016	14q12a	chr14:24170065:24170114:-		0.286476	0.0233866
ILMN_1690121	P4HA3	11q13.4c	chr11:73655692:73655741:-	prolyl 4-hydroxylase, alpha polypeptide III	-0.286366	0.0234657
ILMN_1659936	PPP1R15A	19q13.33a	chr19:54071014:54071063:+	protein phosphatase 1, regulatory subunit 15A	-0.286127	0.0236382
ILMN_1770356	POLRMT	19p13.3j	chr19:568794:568843:-	polymerase (RNA) mitochondrial (DNA directed)	0.285986	0.0237398
ILMN_1739719	ASPH	8q12.3a	chr8:62578467:62578516:-		-0.285943	0.0237706
ILMN_1798679	ANO9	11p15.5d	chr11:408489:408538:-		0.285891	0.0238083
ILMN_1739985	TAGAP	6q25.3e	chr6:159380067:159380116:-		0.285487	0.0241005
ILMN_1694400	MSR1	8p22c	chr8:16022342:16022391:-	macrophage scavenger receptor 1	-0.285385	0.0241743
ILMN_1786852	ZCCHC3	20p13f	chr20:228550:228599:+	zinc finger, CCHC domain containing 3	0.285288	0.0242445
ILMN_1716563	AL833252	16p12.1b	chr16:24138788:24138837:+		0.285172	0.0243287
ILMN_1703263	SP140	2q37.1a	chr2:230811253:230811302:+	SP140 nuclear body protein	0.285064	0.024407
ILMN_1698732	PALLD	4q32.3e	chr4:170085819:170085868:+	palladin, cytoskeletal associated protein	-0.28503	0.0244319
ILMN_1754507	IRF4	6p25.3b	chr6:356114:356163:+	interferon regulatory factor 4	0.284997	0.0244555
ILMN_1685703	ACOX2	3p14.3a	chr3:58469660:58469701:-,chr3:58466046:58466053:-	acyl-CoA oxidase 2, branched chain	-0.284982	0.0244664
ILMN_1723300	FAM70B	13q34d	chr13:113644780:113644829:-	family with sequence similarity 70, member B	-0.284917	0.024514
ILMN_1660691	RAB31	18p11.22b	chr18:9852306:9852355:+	RAB31, member RAS oncogene family	-0.284613	0.0247418
ILMN_1793476	PRKCDBP	11p15.4c	chr11:6296939:6296988:-	protein kinase C, delta binding protein	-0.284563	0.0247791
ILMN_1794011	CHST2	3q23d	chr3:144324350:144324399:+	carbohydrate (N-acetylglucosamine-6-O) sulfotransferase 2	0.284389	0.0249101
ILMN_1776678	GIMAP7	7q36.1c	chr7:149848443:149848492:+	GTPase, IMAP family member 7	0.284092	0.025149
ILMN_1794594	RASGRP2	11q13.1b	chr11:64251347:64251396:-	RAS guanyl releasing protein 2 (calcium and DAG-regulated)	0.28376	0.0254175
ILMN_1707727	ANGPTL4	19p13.2d	chr19:8345182:8345231:+		-0.283746	0.0254288
ILMN_2386790	KLRC3	12p13.2c	chr12:10462234:10462283:-		0.282852	0.0261552
ILMN_1836958	BM703456		chr17:5032361:5032410:-		0.282578	0.0263786
ILMN_2390859	NFKB2	10q24.32b	chr10:104151878:104151906:+,chr10:104152002:104152022:+		0.28182	0.0270009
ILMN_2343618	SAMD3	6q23.1a-q23.1b	chr6:130547276:130547311:-,chr6:130547012:130547025:-		0.281663	0.0271298
ILMN_1771385	BC050625	1p22.2c	chr1:89420350:89420399:-		0.2816	0.0271821
ILMN_2061043	CD48	1q23.3a	chr1:158915343:158915392:-	CD48 molecule	0.281309	0.0274216
ILMN_1691409	SEC31A	4q21.22a	chr4:84001821:84001870:-	SEC31 homolog A (S. cerevisiae)	-0.280677	0.0279441
ILMN_1708934	ADM	11p15.4a	chr11:10285345:10285394:+	adrenomedullin	-0.280179	0.0283571
ILMN_2367782	STARD7	2q11.2a	chr2:96214965:96215014:-		0.279768	0.0286994
ILMN_1740633	PRF1	10q22.1b	chr10:72027390:72027439:-	perforin 1 (pore forming protein)	0.279751	0.028713
ILMN_2290628	IL16	15q25.1b	chr15:79387870:79387919:+		0.279733	0.0287285
ILMN_1810289	MYOF	10q23.33a-q23.33b	chr10:95056548:95056597:-	myoferlin	-0.279729	0.0287313
ILMN_2048982	ZBTB25	14q23.3a	chr14:64023475:64023524:-		0.279613	0.028828
ILMN_1812070	ABCB1	7q21.12a-q21.12b	chr7:86971479:86971528:-	ATP-binding cassette, sub-family B (MDR/TAP), member 1	0.279595	0.0288433
ILMN_1752899	BCL11A	2p16.1a	chr2:60538352:60538401:-		0.279578	0.0288571
ILMN_2121816	GPR137B	1q42.3d	chr1:234438516:234438565:+	G protein-coupled receptor 137B	-0.27931	0.0290807
ILMN_1801743	FCAMR	1q32.1h	chr1:205198089:205198138:-	Fc receptor, IgA, IgM, high affinity	0.279309	0.0290818
ILMN_1805828	VRK1	14q32.2a	chr14:96412169:96412210:+,chr14:96417267:96417274:+	vaccinia related kinase 1	0.2793	0.0290892
ILMN_2341724	ANKRD55	5q11.2e	chr5:55431747:55431796:-		0.279207	0.0291664
ILMN_1677200	CYFIP2	5q33.3a-q33.3b	chr5:156752683:156752732:+	cytoplasmic FMR1 interacting protein 2	0.279189	0.0291818
ILMN_2299661	TNFRSF25	1p36.31a	chr1:6448113:6448162:-		0.278938	0.0293914
ILMN_1777519	ITGB7	12q13.13e	chr12:51871616:51871665:-	integrin, beta 7	0.278929	0.0293987
ILMN_1683597	RPL23A		chr17:24072019:24072035:+,chr17:24073868:24073900:+	ribosomal protein L23a	0.278251	0.029966
ILMN_1716704	NLRC5	16q13b-q13c	chr16:55672994:55673023:+,chr16:55673830:55673849:+	NLR family, CARD domain containing 5	0.278099	0.0300929
ILMN_1731742	TNFRSF13C	22q13.2b	chr22:40651139:40651188:-	tumor necrosis factor receptor superfamily, member 13C	0.27802	0.0301595
ILMN_1802106	APOBEC3G	22q13.1c	chr22:37812266:37812315:+	apolipoprotein B mRNA editing enzyme, catalytic polypeptide-like 3G	0.278011	0.0301663
ILMN_1685810	NFATC3	16q22.1c	chr16:66812625:66812674:+		0.277682	0.0304424
ILMN_1681644	BIRC3	11q22.2a	chr11:101700076:101700125:+	baculoviral IAP repeat containing 3	0.277594	0.0305162
ILMN_1689004	BC064377	16p13.3d	chr16:3012033:3012082:+		-0.277463	0.0306257
ILMN_1715404	GPR174	Xq21.1b	chrX:78313681:78313730:+	G protein-coupled receptor 174	0.277425	0.0306575
ILMN_1751958	NSUN5	7q11.23a	chr7:72355533:72355539:-,chr7:72355420:72355462:-	NOP2/Sun domain family, member 5	0.27721	0.0308383
ILMN_1752965	GREM1	15q13.3c-q13.3d	chr15:30813620:30813669:+	gremlin 1	-0.277062	0.0309622
ILMN_2366463	FN1	2q35a-q35b	chr2:215993641:215993669:-,chr2:215992333:215992353:-		-0.277055	0.0309684
ILMN_1722533	KATNAL1	13q12.3c	chr13:29675014:29675063:-		-0.277028	0.0309909
ILMN_1773352	CCL5	17q12b	chr17:31223412:31223461:-	chemokine (C-C motif) ligand 5	0.276946	0.0310594
ILMN_1810864	PMP22	17p12a	chr17:15106484:15106533:-		-0.276931	0.031072
ILMN_1710017	CD79B	17q23.3b	chr17:59361236:59361285:-	CD79b molecule, immunoglobulin-associated beta	0.276728	0.0312423
ILMN_1671217	RPS15	1q42.2c	chr19:1391426:1391471:+	ribosomal protein S15	0.276608	0.0313434
ILMN_2224955	XCL1	1q24.2b	chr1:166817549:166817598:+		0.276488	0.0314443
ILMN_1689446	EIF3G	19p13.2c	chr19:10087360:10087406:-,chr19:10087259:10087261:-	eukaryotic translation initiation factor 3, subunit G	0.276463	0.0314646
ILMN_2360028	NFATC3	16q22.1c	chr16:66783015:66783064:+		0.276231	0.0316601
ILMN_1713174	TCP11L1	11p13d	chr11:33050620:33050669:+	t-complex 11 (mouse)-like 1	-0.276128	0.0317457
ILMN_1720322	PTS	11q23.1c	chr11:111602414:111602459:+,chr11:111604527:111604530:+	6-pyruvoyltetrahydropterin synthase	-0.275901	0.0319365
ILMN_1772686	FGD3	9q22.31b	chr9:94838248:94838297:+	FYVE, RhoGEF and PH domain containing 3	0.275808	0.0320147
ILMN_1696974	ANG	14q11.2b	chr14:20231551:20231600:+	angiogenin, ribonuclease, RNase A family, 5	-0.275751	0.0320622
ILMN_1696749	LMNA	1q22c	chr1:154374205:154374254:+	lamin A/C	-0.275748	0.0320653
ILMN_1790692	GNLY	2p11.2f	chr2:85778306:85778311:+,chr2:85779198:85779241:+		0.275731	0.0320797
ILMN_2072391	SNORD31	11q12.3b	chr11:62377392:62377441:-	small nucleolar RNA, C/D box 31	0.275581	0.0322051
ILMN_2373779	COPS8	2q37.3a	chr2:237671597:237671646:+		-0.27541	0.0323488
ILMN_2112256	TNFRSF4	1p36.33b	chr1:1136589:1136638:-		0.275345	0.0324038
ILMN_1771801	SIRPG	20p13e	chr20:1558083:1558132:-		0.27519	0.0325339
ILMN_1753472	SUMF1	3p26.2b	chr3:4378018:4378067:-	sulfatase modifying factor 1	-0.275175	0.0325459
ILMN_1670145	DFNA5	7p15.3a	chr7:24704589:24704638:-	deafness, autosomal dominant 5	-0.275151	0.0325665
ILMN_2068257	MXRA8	1p36.33a	chr1:1280519:1280568:-		-0.275121	0.0325916
ILMN_1821975	IL23A		chr7:142128128:142128177:+		0.275057	0.0326456
ILMN_2255133	BCL11A	2p16.1a	chr2:60537858:60537907:-		0.275042	0.0326582
ILMN_1656057	PLAU	10q22.2a	chr10:75346964:75347013:+	plasminogen activator, urokinase	-0.27482	0.0328441
ILMN_1683494	TMEM154	4q31.3c	chr4:153767259:153767308:-	transmembrane protein 154	0.274673	0.032967
ILMN_1797522	DUSP3	17q21.31b	chr17:39199432:39199481:-	dual specificity phosphatase 3	-0.274527	0.0330901
ILMN_1806908	PRKCB	16p12.1b	chr16:24134561:24134610:+		0.274463	0.0331432
ILMN_1676470	TCF7	5q31.1d	chr5:133506325:133506374:+	transcription factor 7 (T-cell specific, HMG-box)	0.274387	0.033207
ILMN_1661359	CXorf65	Xq13.1c	chrX:70242575:70242611:-,chrX:70241400:70241412:-	chromosome X open reading frame 65	0.274372	0.0332196
ILMN_1724984	EIF2AK3	2p11.2c	chr2:88637865:88637914:-	eukaryotic translation initiation factor 2-alpha kinase 3	0.274081	0.0334633
ILMN_1726222	FLOT2	17q11.2a	chr17:24230500:24230549:-	flotillin 2	0.273849	0.033658
ILMN_2327860	MAL	2q11.1c	chr2:95083383:95083432:+		0.273813	0.0336882
ILMN_1737611	VAMP1	12p13.31d	chr12:6441818:6441867:-	vesicle-associated membrane protein 1 (synaptobrevin 1)	0.27378	0.0337157
ILMN_2379967	FCAR	19q13.42b	chr19:60077518:60077567:+		0.273736	0.0337528
ILMN_1726967	TWSG1	18p11.22b	chr18:9390339:9390388:+	twisted gastrulation homolog 1 (Drosophila)	-0.273618	0.0338509
ILMN_1769129	CCL19	9p13.3c	chr9:34679927:34679940:-,chr9:34679801:34679836:-	chemokine (C-C motif) ligand 19	0.273444	0.0339969
ILMN_1727524	ADAM9	8p11.23b	chr8:39018729:39018778:+	ADAM metallopeptidase domain 9	-0.273263	0.0341482
ILMN_1767020	DENND1C	19p13.3a	chr19:6418565:6418614:-	DENN/MADD domain containing 1C	0.273108	0.0342773
ILMN_1766359	GATAD2B	1q21.3d	chr1:152046192:152046241:-	GATA zinc finger domain containing 2B	0.273074	0.0343056
ILMN_1676213	SRPX2	Xq22.1b	chrX:99812607:99812656:+	sushi-repeat containing protein, X-linked 2	-0.272863	0.0344823
ILMN_2324537	CDC14A	1p21.2a	chr1:100706187:100706236:+		0.272586	0.0347131
ILMN_1787378	ADD3	10q25.1e-q25.2a	chr10:111882076:111882125:+		0.272557	0.0347377
ILMN_1676241	BC128456	Xp11.4c	chrX:39816361:39816410:-		0.272535	0.0347555
ILMN_2246956	BCL2	18q21.33b	chr18:58942033:58942082:-		0.27226	0.0349844
ILMN_1676003	PNOC	8p21.1d	chr8:28256475:28256524:+	prepronociceptin	0.272233	0.0350073
ILMN_2255579	RAB37	17q25.1b	chr17:70254871:70254920:+		0.272172	0.0350579
ILMN_1751400	SKAP1	17q21.32b-q21.32c	chr17:43565847:43565896:-	src kinase associated phosphoprotein 1	0.271824	0.0353474
ILMN_1811171	GPR132	14q32.33c	chr14:104587209:104587258:-	G protein-coupled receptor 132	0.271766	0.0353956
ILMN_1752647	KLRC1	12p13.2c	chr12:10497067:10497116:-	killer cell lectin-like receptor subfamily C, member 1	0.271657	0.0354857
ILMN_2069060	RBM11	21q11.2c	chr21:14518715:14518729:+,chr21:14521072:14521106:+		0.271494	0.0356215
ILMN_1706523	FCGR2A	1q23.3a	chr1:159741859:159741908:+		-0.27145	0.0356577
ILMN_1676088	MSRB3	12q14.3a	chr12:64146501:64146550:+	methionine sulfoxide reductase B3	-0.271444	0.0356628
ILMN_1798485	ATP6V1E1	22q11.21a	chr22:16455125:16455174:-	ATPase, H+ transporting, lysosomal 31kDa, V1 subunit E1	-0.27142	0.0356831
ILMN_2396786	ZNF266	19p13.2c	chr19:9384771:9384820:-	zinc finger protein 266	0.271355	0.0357364
ILMN_2128770	CDR2L	17q25.1c	chr17:70513368:70513417:+	cerebellar degeneration-related protein 2-like	-0.271332	0.0357558
ILMN_1779333	MSRB3	12q14.3a	chr12:63988619:63988668:+		-0.271262	0.0358139
ILMN_1811104	KTELC1	3q13.33a	chr3:120694625:120694674:+		0.271182	0.0358797
ILMN_1786326	KCTD15	19q13.11b	chr19:38996833:38996882:+	potassium channel tetramerisation domain containing 15	-0.27105	0.0359887
ILMN_1682264	WDR68	17q23.3a	chr17:59025026:59025075:+		0.27105	0.0359889
ILMN_1665538	SKP2	5p13.2c	chr5:36219702:36219751:+	S-phase kinase-associated protein 2, E3 ubiquitin protein ligase	0.270917	0.0361126
ILMN_1798204	IL21R	16p12.1a	chr16:27369234:27369283:+		0.270723	0.0362928
ILMN_2294976	ANG	14q11.2b	chr14:20231554:20231603:+		-0.270688	0.0363252
ILMN_1696407	SFRS2	17q25.2a	chr17:72242103:72242152:-		0.270491	0.0365087
ILMN_1743619	NEDD9	6p24.1c	chr6:11309031:11309080:-	neural precursor cell expressed, developmentally down-regulated 9	-0.270432	0.0365628
ILMN_1697639	OGT	Xq13.1d	chrX:70712233:70712282:+	O-linked N-acetylglucosamine (GlcNAc) transferase (UDP-N-acetylglucosamine:polypeptide-N-acetylglucosaminyl transferase)	0.270319	0.0366677
ILMN_1722811	CDKN1B	12p13.1b	chr12:12765845:12765894:+	cyclin-dependent kinase inhibitor 1B (p27, Kip1)	0.270224	0.0367562
ILMN_1741200	RFX5	1q21.2d	chr1:149580031:149580080:-	regulatory factor X, 5 (influences HLA class II expression)	0.270117	0.0368556
ILMN_1654099	LRIG2	1p13.2c	chr1:113468677:113468726:+	leucine-rich repeats and immunoglobulin-like domains 2	0.269954	0.0370066
ILMN_2246882	SP140	2q37.1a	chr2:230811877:230811926:+		0.269857	0.0370973
ILMN_1658016	ZNF831	20q13.32b	chr20:57264285:57264334:+	zinc finger protein 831	0.269717	0.0372266
ILMN_1775542	FAIM3	1q32.1h	chr1:205144551:205144600:-	Fas apoptotic inhibitory molecule 3	0.269419	0.0375032
ILMN_1743137	KIAA1096	1q24.3b	chr1:169828574:169828623:+		0.269325	0.0375904
ILMN_1655137	ZCCHC11	1p32.3d	chr1:52662116:52662165:-	zinc finger, CCHC domain containing 11	0.269285	0.0376274
ILMN_1665761	BCL11B	14q32.2b	chr14:98705795:98705844:-	B-cell CLL/lymphoma 11B (zinc finger protein)	0.269215	0.0376924
ILMN_1671004	POLG2	17q24.1a	chr17:59909498:59909534:-,chr17:59906956:59906968:-	polymerase (DNA directed), gamma 2, accessory subunit	0.268974	0.0379153
ILMN_1805216	GPC6	13q31.3c-q32.1a	chr13:93853637:93853686:+	glypican 6	-0.268904	0.0379806
ILMN_1682778	MXRA8	1p36.33a	chr1:1278456:1278505:-	matrix-remodelling associated 8	-0.268631	0.0382333
ILMN_1697971	TRIM38	6p22.2a	chr6:26093123:26093172:+	tripartite motif containing 38	0.268625	0.0382382
ILMN_1658411	CHD4	12p13.31d	chr12:6549825:6549874:-	chromodomain helicase DNA binding protein 4	0.268608	0.0382543
ILMN_1689329	SCD	10q24.31a	chr10:102114242:102114291:+	stearoyl-CoA desaturase (delta-9-desaturase)	-0.268571	0.0382889
ILMN_1768117	RBM25	14q24.2b	chr14:72657674:72657723:+	RNA binding motif protein 25	0.268529	0.0383271
ILMN_1698218	TRAF1	9q33.2a	chr9:122705106:122705155:-	TNF receptor-associated factor 1	0.268368	0.0384767
ILMN_1682799	STAMBPL1	10q23.31b	chr10:90672973:90673022:+	STAM binding protein-like 1	0.268362	0.0384821
ILMN_2232478	APOBEC3G	22q13.1c	chr22:37807513:37807536:+,chr22:37809682:37809707:+		0.268203	0.0386582
ILMN_2395728	HNRNPUL1	19q13.2c	chr19:46504913:46504962:+		0.267907	0.0389879
ILMN_1763436	SETX	9q34.13b	chr9:134129464:134129513:-	senataxin	0.267726	0.0391905
ILMN_1718069	MIS12	17p13.2b	chr17:5334632:5334681:+	MIS12, MIND kinetochore complex component, homolog (S. pombe)	0.267644	0.0392817
ILMN_1761031	PTPDC1	9q22.32a	chr9:95911566:95911615:+	protein tyrosine phosphatase domain containing 1	-0.267513	0.0394285
ILMN_1784113	NAT14	19q13.42c	chr19:60690557:60690606:+	N-acetyltransferase 14 (GCN5-related, putative)	-0.267278	0.0396909
ILMN_1812445	PRPSAP2	17p11.2e	chr17:18774754:18774803:+	phosphoribosyl pyrophosphate synthetase-associated protein 2	0.267164	0.0398187
ILMN_1666206	GSDMB	17q12c	chr17:35314498:35314547:-	gasdermin B	0.266952	0.0400558
ILMN_1742400	CEP350	1q25.2c	chr1:178348717:178348766:+	centrosomal protein 350kDa	0.26695	0.0400576
ILMN_1721034	ZNF227	19q13.31b	chr19:49432880:49432929:+	zinc finger protein 227	0.266737	0.0402963
ILMN_1658728	ZBTB25	14q23.3a	chr14:64023728:64023777:-	zinc finger and BTB domain containing 25	0.266296	0.0407917
ILMN_2409167	ANXA2	15q22.2a	chr15:58427089:58427138:-		-0.266271	0.0408202
ILMN_1689747	NOL8	9q22.31a	chr9:94100360:94100404:-,chr9:94099985:94099989:-	nucleolar protein 8	0.265983	0.0411437
ILMN_2243912	RAB37	17q25.1b	chr17:70254272:70254321:+		0.265858	0.0412844
ILMN_1737074	RPS2	1p32.3e	chr16:1952856:1952905:-		0.265822	0.0413251
ILMN_1665717	EIF2S3	Xp22.11a	chrX:24005716:24005765:+	eukaryotic translation initiation factor 2, subunit 3 gamma, 52kDa	0.265508	0.0416784
ILMN_1702501	RPS6KA2	6q27c	chr6:166743028:166743077:-	ribosomal protein S6 kinase, 90kDa, polypeptide 2	-0.265475	0.0417157
ILMN_1677532	TARDBP	1p36.22b	chr1:11007805:11007854:+	TAR DNA binding protein	0.265444	0.0417504
ILMN_1804419	LRMP	12p12.1b	chr12:25152225:25152274:+	lymphoid-restricted membrane protein	0.26537	0.0418337
ILMN_2118201	SPAG11A	8p23.1e	chr8:7758593:7758642:+	sperm associated antigen 11A	-0.265354	0.0418524
ILMN_1698100	ANXA2P1	4q31.3d	chr4:154448361:154448410:-	annexin A2 pseudogene 1	-0.265112	0.0421254
ILMN_2055330	KIF26B	1q44b-q44c	chr1:243932707:243932756:+		-0.26506	0.0421832
ILMN_1815051	API5	11p12a	chr11:43322265:43322314:+	apoptosis inhibitor 5	0.264921	0.0423403
ILMN_1682717	IER3	6p21.33b	chr6:30819174:30819223:-	immediate early response 3	-0.264739	0.0425461
ILMN_1726743	MRPS30	5p12a	chr5:44850772:44850821:+	mitochondrial ribosomal protein S30	0.264701	0.0425891
ILMN_1768958	RASGRP1	15q14d	chr15:36567825:36567874:-	RAS guanyl releasing protein 1 (calcium and DAG-regulated)	0.264576	0.04273
ILMN_1664614	FAU	11q13.1c	"chr11:64645548:64645590:-,chr11:64645078:64645084:-"	Finkel-Biskis-Reilly murine sarcoma virus (FBR-MuSV) ubiquitously expressed	0.264536	0.0427751
ILMN_1699085	C8orf16	8p23.1b	chr8:11021484:11021533:-		0.264434	0.042891
ILMN_1802151	OSBPL5	11p15.4d	chr11:3065132:3065181:-	oxysterol binding protein-like 5	-0.264405	0.0429227
ILMN_2332553	MSRB3	12q14.3a	chr12:64145826:64145875:+		-0.264295	0.0430476
ILMN_1761314	NFS1	20q11.22b	chr20:33749020:33749060:-,chr20:33747788:33747796:-		0.264233	0.0431172
ILMN_1726698	PSME1	14q12a	chr14:23677704:23677753:+	proteasome (prosome, macropain) activator subunit 1 (PA28 alpha)	0.2639	0.0434939
ILMN_1705733	KIAA0460	1q21.2b	chr1:148712270:148712319:+		0.26383	0.0435739
ILMN_1837429	AL109700		chr15:86204007:86204056:-		0.263744	0.0436702
ILMN_1805999	MYO1D	17q11.2e	chr17:27844051:27844100:-	myosin ID	-0.263723	0.0436945
ILMN_2341363	ATP5A1	18q21.1a	chr18:41920139:41920188:-		0.263716	0.0437026
ILMN_1769259	ANO9	11p15.5d	chr11:408531:408580:-		0.263709	0.0437106
ILMN_1692177	TSC22D1	13q14.11e	chr13:43908709:43908758:-	TSC22 domain family, member 1	-0.263616	0.0438159
ILMN_1744487	MFRP	11q23.3f	chr11:118715070:118715119:-	membrane frizzled-related protein	-0.263614	0.0438175
ILMN_2233783	CD38	4p15.32d	chr4:15459377:15459426:+	CD38 molecule	0.263304	0.044168
ILMN_2320349	BACE1	11q23.3b	chr11:116662184:116662233:-		-0.263235	0.0442466
ILMN_1739683	LRRC6	8q24.22b	chr8:133653744:133653793:-	leucine rich repeat containing 6	-0.263228	0.0442543
ILMN_1689177	PPAPDC1A	10q26.12a	chr10:122270594:122270597:+,chr10:122324633:122324678:+	phosphatidic acid phosphatase type 2 domain containing 1A	-0.263139	0.0443549
ILMN_2398847	ARHGAP17	16p12.1b	chr16:24838858:24838907:-		0.263051	0.0444553
ILMN_1745356	CXCL9	4q21.1a	chr4:77142091:77142140:-	chemokine (C-X-C motif) ligand 9	0.262777	0.0447649
ILMN_1667449	GCET2	3q13.2a	chr3:113322828:113322877:-	germinal center expressed transcript 2	0.262777	0.044765
ILMN_2329735	ECM1	1q21.2b	chr1:148752549:148752598:+		-0.262733	0.0448149
ILMN_1673282	LAMP2	Xq24d	chrX:119449281:119449330:-		-0.262721	0.0448289
ILMN_1910180	AK024680		chr2:206352192:206352241:+		-0.262491	0.0451029
ILMN_1789793	NUAK2	1q32.1g	chr1:203538686:203538735:-	NUAK family, SNF1-like kinase, 2	0.26241	0.0451997
ILMN_1756220	DDX18	2q14.1d	chr2:118306098:118306147:+	DEAD (Asp-Glu-Ala-Asp) box polypeptide 18	0.262182	0.0454709
ILMN_2056032	CD99	Xp22.33c,Yp11.31b	chrX:2669031:2669080:+	CD99 molecule	-0.262126	0.045538
ILMN_1678238	ZNF683	1p36.11b	chr1:26560770:26560819:-	zinc finger protein 683	0.261959	0.0457375
ILMN_1708323	ALAS2	Xp11.21a	chrX:55056648:55056697:-	aminolevulinate, delta-, synthase 2	0.261738	0.0460009
ILMN_1651902	RASL11A	13q12.2a	chr13:26745521:26745570:+	RAS-like, family 11, member A	-0.261718	0.0460254
ILMN_1707175	NSD1	5q35.2d-q35.3a	chr5:176495432:176495481:+		0.261539	0.0462387
ILMN_2405129	ARHGEF1	19q13.2c	chr19:47102016:47102017:+,chr19:47102449:47102496:+		0.261435	0.0463631
ILMN_1784037	ZBTB40	1p36.12a	chr1:22727280:22727329:+	zinc finger and BTB domain containing 40	0.261198	0.0466462
ILMN_2149566	VPS25	17q21.31a	chr17:38184769:38184818:+	vacuolar protein sorting 25 homolog (S. cerevisiae)	-0.261177	0.0466718
ILMN_1695299	PDLIM3	4q35.1f	chr4:186660437:186660486:-	PDZ and LIM domain 3	-0.261092	0.0467731
ILMN_1691364	STAT1	2q32.2b	chr2:191548625:191548674:-		0.261065	0.0468062
ILMN_1701114	GBP1	1p22.2c	chr1:89291245:89291294:-	guanylate binding protein 1, interferon-inducible	0.261006	0.0468762
ILMN_2103547	GOLGA8A	15q14a	chr15:32605217:32605266:-		0.260889	0.047016
ILMN_1712950	PFN1	17p13.2b	chr17:4790668:4790710:-,chr17:4790031:4790037:-	profilin 1	0.260837	0.0470786
ILMN_1754969	LMCD1	3p26.1a	chr3:8584584:8584633:+	LIM and cysteine-rich domains 1	-0.260693	0.0472499
ILMN_1717324	BC053950		chr16:22004572:22004572:+,chr16:22005879:22005927:+		0.260393	0.0476099
ILMN_2408572	ANG	14q11.2b	chr14:20237478:20237527:+		-0.260244	0.0477878
ILMN_1796305	UPF2	10p14a	chr10:12002534:12002583:-		0.260211	0.0478268
ILMN_2294878	NSUN5	7q11.23a	chr7:72355466:72355515:-		0.259941	0.0481494
ILMN_2347193	GSDMB	17q12c	chr17:35315637:35315686:-		0.259936	0.0481554
ILMN_2206554	SLC35F5	2q14.1a	chr2:114188991:114189040:-	solute carrier family 35, member F5	-0.259861	0.0482455
ILMN_1890134	X70305		chr14:21579049:21579098:+		0.25983	0.0482821
ILMN_1743635	ALG14	1p21.3d	chr1:95265284:95265333:-	asparagine-linked glycosylation 14 homolog (S. cerevisiae)	-0.259756	0.0483707
ILMN_1678859	Z18334		chr22:20783461:20783510:+		0.259706	0.0484309
ILMN_1707088	DENND2D	1p13.3a	chr1:111531538:111531587:-	DENN/MADD domain containing 2D	0.259667	0.048478
ILMN_1712027	RSBN1L	7q11.23g	chr7:77246558:77246607:+	round spermatid basic protein 1-like	0.259638	0.0485128
ILMN_1748601	CD8B	2p11.2e	chr2:86933647:86933696:-		0.259632	0.0485193
ILMN_1730670	FSTL3	19p13.3j	chr19:634134:634183:+	follistatin-like 3 (secreted glycoprotein)	-0.259419	0.0487747
ILMN_1804445	ATF7IP2	16p13.13d	chr16:10484683:10484732:+	activating transcription factor 7 interacting protein 2	0.259282	0.0489377
ILMN_2402600	GLIS3	9p24.2a	chr9:3814262:3814311:-		-0.259088	0.0491703
ILMN_1740441	CYB5R3	22q13.2b	chr22:41345079:41345128:-	cytochrome b5 reductase 3	-0.259008	0.0492651
ILMN_1750678	TIMD4	5q33.3a	chr5:156281700:156281749:-	T-cell immunoglobulin and mucin domain containing 4	0.258963	0.049319
ILMN_1688098	TBC1D4	13q22.2a	chr13:74757350:74757399:-	TBC1 domain family, member 4	0.258829	0.0494795
ILMN_1796335	LPCAT2	16q12.2c	chr16:54174433:54174482:+	lysophosphatidylcholine acyltransferase 2	-0.258684	0.0496528
ILMN_1691539	LAT	16p11.2e	chr16:28909202:28909251:+	linker for activation of T cells	0.258639	0.0497062
ILMN_2121437	NCL	2q37.1b	chr2:232028057:232028106:-		0.258564	0.0497966
ILMN_1779399	SNRPA	19q13.2b	chr19:45962802:45962851:+	small nuclear ribonucleoprotein polypeptide A	0.258529	0.0498382
ILMN_1684368	MST150	5q33.1c-q33.1d	chr5:150156159:150156208:+		-0.258365	0.0500332
ILMN_1765773	FLJ16686	4p14f	chr4:36021693:36021742:+		0.25831	0.0500989
ILMN_1811392	HMHA1	19p13.3i	chr19:1037414:1037463:+	histocompatibility (minor) HA-1	0.258301	0.0501104
ILMN_2360710	TPM1	15q22.2b	chr15:61141526:61141529:+,chr15:61141828:61141873:+		-0.257919	0.0505663
ILMN_2312296	PCBP2	12q13.13e	chr12:52159536:52159585:+		0.257807	0.050699
ILMN_1709044	TGIF2	20q11.23a	chr20:34655535:34655584:+	TGFB-induced factor homeobox 2	0.257595	0.0509522
ILMN_1771599	PLOD2	3q24c	chr3:147270217:147270266:-	procollagen-lysine, 2-oxoglutarate 5-dioxygenase 2	-0.257495	0.0510714
ILMN_2294978	ANG	14q11.2b	chr14:20231556:20231605:+		-0.257464	0.0511083
ILMN_1653599	ATP5D	19p13.3i	chr19:1195098:1195147:+	ATP synthase, H+ transporting, mitochondrial F1 complex, delta subunit	0.257418	0.0511635
ILMN_2309446	RBBP6	16p12.1b	chr16:24459538:24459587:+		0.257402	0.0511824
ILMN_1735996	NOX4	11q14.3a	chr11:88699221:88699270:-	NADPH oxidase 4	-0.257369	0.0512214
ILMN_1813455	SP110	2q37.1a	chr2:230744661:230744710:-		0.257339	0.0512568
ILMN_1659913	ISG20	15q26.1a	chr15:86999776:86999825:+	interferon stimulated exonuclease gene 20kDa	0.257313	0.0512882
ILMN_1724406	INO80E	16p11.2d	chr16:29924193:29924242:+	INO80 complex subunit E	0.257224	0.0513944
ILMN_2259633	MLL5	7q22.2a	chr7:104442186:104442218:+,chr7:104465809:104465825:+		0.257162	0.0514683
ILMN_1724070	MAP3K14	17q21.31d	chr17:40696561:40696610:-	mitogen-activated protein kinase kinase kinase 14	0.257153	0.0514793
ILMN_1786612	PSME2	14q12a	chr14:23683449:23683470:-,chr14:23683281:23683308:-	proteasome (prosome, macropain) activator subunit 2 (PA28 beta)	0.257145	0.0514878
ILMN_1746864	CYTIP	2q24.1d	chr2:157979819:157979868:-	cytohesin 1 interacting protein	0.2571	0.0515416
ILMN_1738589	MGLL	3q21.3b	chr3:129023858:129023907:-		-0.256993	0.0516761
ILMN_1740395	RAVER1	19p13.2c	chr19:10288092:10288141:-	ribonucleoprotein, PTB-binding 1	0.256858	0.0518455
ILMN_2308849	MYADM	19q13.41b	chr19:59071241:59071290:+		-0.256787	0.0519346
ILMN_1696087	PHB2	12p13.31d	chr12:6945072:6945121:-	prohibitin 2	0.256684	0.0520638
ILMN_2311052	COL13A1	10q21.3e-q22.1a	chr10:71388731:71388780:+	collagen, type XIII, alpha 1	-0.256639	0.0521205
ILMN_2221564	AM393086	4p16.2b	chr4:4320586:4320635:-		0.256498	0.0523144
ILMN_1666642	PDXDC2	16p13.11b	chr16:16338037:16338086:+		0.256312	0.0525716
ILMN_1655915	MMP11	22q11.23a	chr22:22456201:22456250:+	matrix metallopeptidase 11 (stromelysin 3)	-0.256176	0.0527584
ILMN_1760490	ACVR1	2q24.1d	chr2:158301399:158301448:-	activin A receptor, type I	-0.256143	0.052804
ILMN_2094952	NUAK2	1q32.1g	chr1:203538143:203538192:-		0.256074	0.0528992
ILMN_2337789	2002-03-01	19p13.2d	chr19:8397639:8397688:+		-0.255953	0.0530652
ILMN_1822458	IL23A		chr7:142195463:142195491:+,chr7:142199506:142199526:+		0.255764	0.0533269
ILMN_1708721	RABGAP1L	1q25.1a-q25.1b	chr1:173193264:173193309:+,chr1:173193651:173193654:+	RAB GTPase activating protein 1-like	0.255749	0.0533469
ILMN_1734602	SRRM2	16p13.3d	chr16:2761271:2761320:+	serine/arginine repetitive matrix 2	0.255634	0.0535055
ILMN_1826471	BX090227		chr19:48685445:48685494:-		0.255522	0.0536609
ILMN_1749792	SORBS1	10q23.33d	chr10:97062141:97062190:-	sorbin and SH3 domain containing 1	-0.255458	0.0537496
ILMN_1882000	CXorf15		chrX:16771501:16771550:+		0.255247	0.0540403
ILMN_1762080	JMY	5q14.1c	chr5:78647832:78647881:+	junction mediating and regulatory protein, p53 cofactor	0.255083	0.0542665
ILMN_2264011	GRAP	17p11.2e	chr17:18864773:18864822:-		0.255016	0.0543601
ILMN_1785618	SMTN	22q12.2c	chr22:29825831:29825880:+	smoothelin	-0.254996	0.0543879
ILMN_1784553	SDC2	8q22.1d	chr8:97692961:97693010:+	syndecan 2	-0.254749	0.0547286
ILMN_1662306	RABL3	3q13.33b	chr3:121907553:121907602:-	RAB, member of RAS oncogene family-like 3	-0.254444	0.0551512
ILMN_1662130	POM121		chr7:72056633:72056682:+	POM121 membrane glycoprotein	0.25438	0.0552388
ILMN_1755620	IER5L	9q34.11c	chr9:130979041:130979090:-	immediate early response 5-like	-0.254262	0.055402
ILMN_1714896	SART3	12q23.3d	chr12:107440868:107440917:-	squamous cell carcinoma antigen recognized by T cells 3	0.254169	0.0555315
ILMN_1729367	MLAS	16p11.2d	chr16:29531936:29531985:-		0.254086	0.055646
ILMN_1677723	ANGPT1	8q23.1b-q23.1c	chr8:108331310:108331359:-	angiopoietin 1	-0.254084	0.0556483
ILMN_2122103	ETS1	11q24.3a	chr11:127833928:127833977:-		0.254016	0.0557435
ILMN_1654583	CHD1	5q21.1a	chr5:98218914:98218963:-	chromodomain helicase DNA binding protein 1	0.254014	0.055745
ILMN_1763670	TM2D1	1p31.3d	chr1:61963215:61963262:-,chr1:61962043:61962044:-	TM2 domain containing 1	-0.253731	0.0561375
ILMN_2103024	RBP5	12p13.31d	chr12:7167721:7167770:-	retinol binding protein 5, cellular	0.253602	0.0563156
ILMN_1696839	RPS27	1q21.3d	chr1:152230767:152230776:+,chr1:152231165:152231204:+		0.253524	0.0564231
ILMN_2342579	IL7R	5p13.2c	chr5:35912241:35912290:+	interleukin 7 receptor	0.253509	0.056444
ILMN_1682896	C21orf66	21q22.11b	chr21:33053368:33053417:-		0.253425	0.0565602
ILMN_1785330	SH3BP4	2q37.2a	chr2:235628804:235628853:+	SH3-domain binding protein 4	-0.253138	0.0569587
ILMN_1711899	ANXA2	15q22.2a	chr15:58476751:58476800:-	annexin A2	-0.253045	0.0570864
ILMN_2278518	NFATC2IP	16p11.2e	chr16:28877543:28877592:+		0.253011	0.0571341
ILMN_1815652	X85167		chr2:89411147:89411196:-		0.252752	0.0574928
ILMN_1652017	PPEF1	Xp22.13b	chrX:18755773:18755822:+	protein phosphatase, EF-hand calcium binding domain 1	-0.252599	0.057704
ILMN_1744949	RHOBTB3	5q15c-q15d	chr5:95156221:95156270:+	Rho-related BTB domain containing 3	-0.252566	0.0577499
ILMN_1766275	PIK3CD	1p36.22d	chr1:9711185:9711234:+	phosphoinositide-3-kinase, catalytic, delta polypeptide	0.252564	0.0577526
ILMN_1790029	P2RY6	11q13.4b	chr11:72658724:72658773:+		-0.252277	0.0581496
ILMN_1754220	SF3A2	19p13.3g	chr19:2199617:2199666:+	splicing factor 3a, subunit 2, 66kDa	0.252245	0.0581937
ILMN_1733756	COL12A1	6q13c-q14.1a	chr6:75851330:75851379:-	collagen, type XII, alpha 1	-0.252153	0.0583212
ILMN_2086143	CCR4	3p22.3c	chr3:32971319:32971368:+	chemokine (C-C motif) receptor 4	0.252076	0.058428
ILMN_1800638	CUGBP2	10p14b-p14a	chr10:11411493:11411542:+		0.251977	0.0585644
ILMN_1707979	CARD17	11q22.3b	chr11:104476450:104476466:-,chr11:104475326:104475358:-	caspase recruitment domain family, member 17	0.251784	0.0588318
ILMN_1679826	CST7	20p11.21a	chr20:24888342:24888391:+	cystatin F (leukocystatin)	0.25172	0.0589194
ILMN_1652160	LRBA	4q31.3a-q31.3b	chr4:151405950:151405999:-	LPS-responsive vesicle trafficking, beach and anchor containing	0.251642	0.0590284
ILMN_1790311	SEC23A	14q21.1b	chr14:38579687:38579724:-,chr14:38578040:38578051:-	Sec23 homolog A (S. cerevisiae)	-0.251505	0.0592167
ILMN_1777998	ARHGAP25	2p14a	chr2:68907085:68907134:+		0.251471	0.059264
ILMN_1651343	ITGA11	15q23a	chr15:66381223:66381272:-	integrin, alpha 11	-0.251287	0.0595183
ILMN_1813207	MRPS9	2q12.1d	chr2:105080165:105080214:+	mitochondrial ribosomal protein S9	0.251266	0.059547
ILMN_1757552	PTRF	17q21.31a	chr17:37808070:37808119:-	polymerase I and transcript release factor	-0.251234	0.0595915
ILMN_1706969	BEND6	6p12.1a	chr6:56999839:56999888:+	BEN domain containing 6	-0.251187	0.059656
ILMN_1763603	FAM177A1	14q13.2a	chr14:34621074:34621123:+	family with sequence similarity 177, member A1	-0.251135	0.0597287
ILMN_1783182	FBN1	15q21.1d	chr15:46489517:46489566:-	fibrillin 1	-0.251074	0.0598123
ILMN_1706839	TCERG1	5q32d	chr5:145870738:145870787:+	transcription elongation regulator 1	0.251056	0.0598381
ILMN_1716687	TPM1	15q22.2b	chr15:61141496:61141529:+,chr15:61141828:61141843:+		-0.251004	0.0599085
ILMN_2137312	KCNJ5	11q24.3a	chr11:128292810:128292859:+		-0.250958	0.059973
ILMN_1664828	APOBEC3H	22q13.1c	chr22:37829754:37829803:+	apolipoprotein B mRNA editing enzyme, catalytic polypeptide-like 3H	0.250952	0.0599804
ILMN_1691487	TRAF2	9q34.3e	chr9:138940540:138940589:+	TNF receptor-associated factor 2	0.250918	0.0600282
ILMN_1666376	TRIM56	7q22.1d	chr7:100520197:100520246:+	tripartite motif containing 56	0.250916	0.0600311
ILMN_1689002	DTX1	12q24.13b	chr12:112019991:112020040:+	deltex homolog 1 (Drosophila)	0.250825	0.0601557
ILMN_1666208	C14orf106	14q21.3b	chr14:44742186:44742235:-		0.250806	0.060183
ILMN_2348905	CTLA4	2q33.2a	chr2:204446011:204446060:+		0.250796	0.0601966
ILMN_1670193	ACY3	11q13.2a	chr11:67166741:67166790:-	aspartoacylase (aminocyclase) 3	0.250758	0.0602493
ILMN_2319913	DGKA	12q13.2c	"chr12:54632977:54632983:+,chr12:54633091:54633133:+"		0.250707	0.0603185
ILMN_2162328	PTS	11q23.1c	chr11:111609563:111609612:+		-0.25059	0.0604809
ILMN_1766925	CDH13	16q23.3a-q23.3b	chr16:82387382:82387431:+	cadherin 13, H-cadherin (heart)	-0.25051	0.060591
ILMN_2307032	OSBPL5	11p15.4d	chr11:3065015:3065064:-		-0.250482	0.06063
ILMN_1880342	X58736		chr14:21590972:21591021:+		0.250465	0.0606534
ILMN_1652989	NUP160	11p11.2a	chr11:47756857:47756906:-	nucleoporin 160kDa	0.250436	0.0606928
ILMN_1745852	WDR33	2q14.3e	chr2:128209727:128209776:-		0.250128	0.0611167
ILMN_1683832	PLGLB1	2q12.2b	chr2:87092131:87092180:-	plasminogen-like B1	-0.250124	0.0611221
ILMN_1727917	FAM26E	6q22.1d	chr6:116944198:116944247:+	family with sequence similarity 26, member E	-0.250122	0.0611258
ILMN_1815673	DKK3	11p15.3b	chr11:11941377:11941426:-		-0.25004	0.0612379
ILMN_1715613	TAOK2	16p11.2d	chr16:29904672:29904683:+,chr16:29905087:29905124:+		0.249944	0.0613701
ILMN_1800976	NFATC3	16q22.1c	chr16:66783017:66783066:+		0.249882	0.0614552
ILMN_1651316	CD69	12p13.31a	chr12:9796975:9797024:-	CD69 molecule	0.249863	0.0614814
ILMN_2098126	CCL5	17q12b	chr17:31222640:31222689:-		0.249829	0.0615293
ILMN_1779530	COG6	13q13.3e	chr13:39224131:39224180:+	component of oligomeric golgi complex 6	-0.249805	0.0615617
ILMN_1788931	DOCK8	9p24.3b	chr9:454869:454918:+	dedicator of cytokinesis 8	0.249604	0.0618792
ILMN_1688041	TMEM53	1p34.1d	chr1:44892474:44892523:-	transmembrane protein 53	-0.249579	0.061919
ILMN_1787266	SPINK1	5q32e	chr5:147191279:147191303:-,chr5:147189362:147189386:-	serine peptidase inhibitor, Kazal type 1	-0.24938	0.0622345
ILMN_1690561	GZMM	19p13.3j	chr19:500075:500124:+	granzyme M (lymphocyte met-ase 1)	0.249295	0.0623677
ILMN_2354334	ATXN2L	16p11.2e	chr16:28748790:28748839:+		0.249119	0.0626469
ILMN_1754130	TRIM52	5q35.3g	chr5:180616328:180616377:-	tripartite motif containing 52	0.248985	0.0628598
ILMN_1752269	ACSS1	20p11.21a	chr20:24935105:24935154:-	acyl-CoA synthetase short-chain family member 1	0.248967	0.0628875
ILMN_1774207	ANGPT2	8p23.1f	chr8:6347883:6347932:-	angiopoietin 2	-0.248688	0.0633295
ILMN_1765876	ARHGAP24	4q21.23b-q21.3a	chr4:86710765:86710814:+	Rho GTPase activating protein 24	0.248608	0.0634563
ILMN_1744381	SERPINE1	7q22.1d	chr7:100568574:100568623:+	serpin peptidase inhibitor, clade E (nexin, plasminogen activator inhibitor type 1), member 1	-0.248597	0.0634739
ILMN_1762801	KLF12	13q22.1b	chr13:73317965:73317975:-,chr13:73285387:73285425:-		0.248473	0.0636709
ILMN_1690537	GTSF1L	20q13.12a	chr20:41788409:41788458:-	gametocyte specific factor 1-like	0.248409	0.0637711
ILMN_1810116	INPP5B	1p34.3b	chr1:38099437:38099486:-	inositol polyphosphate-5-phosphatase, 75kDa	0.248292	0.0639568
ILMN_1703949	KPNB1	17q21.32b	chr17:43115788:43115837:+	karyopherin (importin) beta 1	0.24825	0.0640231
ILMN_1751368	HNRNPD	4q21.22a	chr4:83496973:83496976:-,chr4:83495533:83495578:-	heterogeneous nuclear ribonucleoprotein D (AU-rich element RNA binding protein 1, 37kDa)	0.248239	0.0640414
ILMN_2400947	CUGBP2	10p14b-p14a	chr10:11418045:11418094:+		0.248109	0.0642469
ILMN_2105923	C12orf32	12p13.33a	chr12:2868581:2868630:+	chromosome 12 open reading frame 32	0.247885	0.0646031
ILMN_1673305	RHOC	1p13.2c	chr1:113045302:113045351:-	ras homolog family member C	-0.247868	0.0646307
ILMN_1659766	BAG3	10q26.11d	chr10:121427028:121427077:+	BCL2-associated athanogene 3	-0.247844	0.064668
ILMN_1782609	STAG2	Xq25b-q25c	chrX:123063382:123063431:+	stromal antigen 2	0.247668	0.0649469
ILMN_1767848	PCMTD2	20q13.33e	chr20:62376792:62376841:+	protein-L-isoaspartate (D-aspartate) O-methyltransferase domain containing 2	0.247563	0.0651147
ILMN_1686948	CASC4	15q15.3c	chr15:42482448:42482497:+	cancer susceptibility candidate 4	-0.24753	0.0651669
ILMN_2342271	BCL11A	2p16.1a	chr2:60626654:60626703:-		0.24734	0.0654681
ILMN_1755411	RBMS2	12q13.3a	chr12:55269618:55269667:+	RNA binding motif, single stranded interacting protein 2	-0.247217	0.0656626
ILMN_1668270	ZDHHC18	1p36.11a	chr1:27054486:27054535:+	zinc finger, DHHC-type containing 18	0.247092	0.0658616
ILMN_1791770	EU176256	12q13.2c	chr12:54844477:54844526:-		0.246904	0.0661608
ILMN_1687967	NTRK3	15q25.3d	chr15:86321848:86321897:-	neurotrophic tyrosine kinase, receptor, type 3	0.246885	0.0661906
ILMN_2337241	RPS15A	16p12.3b	chr16:18703592:18703641:-		0.246867	0.0662185
ILMN_1755992	UCP3	11q13.4b	chr11:73392413:73392462:-		0.246796	0.0663318
ILMN_1727236	SC5DL	11q23.3h	chr11:120668637:120668686:+		-0.246621	0.0666089
ILMN_1695640	PTPN22	1p13.2b	chr1:114158586:114158635:-	protein tyrosine phosphatase, non-receptor type 22 (lymphoid)	0.246614	0.0666203
ILMN_1771261	SYNC	1p35.1b	chr1:32918885:32918934:-	syncoilin, intermediate filament protein	-0.246591	0.066658
ILMN_2184373	IL8	4q13.3d	chr4:74827989:74828038:+	interleukin 8	-0.246589	0.0666602
ILMN_1672776	COL10A1	6q22.1d	chr6:116547378:116547427:-	collagen, type X, alpha 1	-0.246451	0.066879
ILMN_1810881	ASB16	17q21.31c	chr17:39611796:39611845:+	ankyrin repeat and SOCS box containing 16	0.246392	0.0669738
ILMN_1787628	NOP56	20p13c	chr20:2585526:2585541:+,chr20:2585727:2585760:+		0.246365	0.0670162
ILMN_1776552	FUBP1	1p31.1e	chr1:78186509:78186558:-	far upstream element (FUSE) binding protein 1	0.246362	0.0670214
ILMN_1788149	NEK11	3q22.1a-q22.1b	chr3:132551728:132551777:+	NIMA (never in mitosis gene a)- related kinase 11	-0.246326	0.0670775
ILMN_1684445	FCRL5	1q23.1c	chr1:155750162:155750211:-	Fc receptor-like 5	0.246237	0.0672199
ILMN_1781516	SUPT16H	14q11.2c	chr14:20889761:20889810:-	suppressor of Ty 16 homolog (S. cerevisiae)	0.24616	0.0673417
ILMN_1692260	MAFG	17q25.3g	chr17:77469793:77469842:-	v-maf musculoaponeurotic fibrosarcoma oncogene homolog G (avian)	-0.24616	0.0673424
ILMN_2115125	CTGF	6q23.2b	chr6:132311215:132311264:-	connective tissue growth factor	-0.246107	0.067426
ILMN_1731353	CHPF	2q35f	chr2:220112076:220112125:-	chondroitin polymerizing factor	-0.245927	0.0677111
ILMN_1669409	VSIG4	Xq12a	chrX:65158579:65158628:-	V-set and immunoglobulin domain containing 4	-0.245811	0.0678961
ILMN_1688749	RPS2	2p11.2g	chr16:1952499:1952529:-,chr16:1952254:1952272:-	ribosomal protein S2	0.245767	0.0679651
ILMN_1703558	FHL3	1p34.3b	chr1:38235243:38235292:-	four and a half LIM domains 3	-0.245649	0.0681525
ILMN_1746032	PMP69	14q24.3a	chr14:73823066:73823115:-		0.245642	0.0681635
ILMN_1673275	TRAPPC2	Xp22.2	chrX:13640658:13640707:-	trafficking protein particle complex 2	0.245636	0.068174
ILMN_1785646	PMP22	17p12a	chr17:15073970:15074019:-		-0.24547	0.0684378
ILMN_2247664	SON	21q22.11c	chr21:33871278:33871327:+		0.245372	0.0685917
ILMN_2319910	DGKA	12q13.2c	"chr12:54633446:54633461:+,chr12:54633736:54633769:+"		0.2451	0.0690234
ILMN_1712211	AK001108		chr5:43163874:43163923:+		0.245097	0.0690291
ILMN_1791232	SPRED2	2p14c	chr2:65391711:65391760:-	sprouty-related, EVH1 domain containing 2	-0.245093	0.0690352
ILMN_1787109	CLK2	1q22a	chr1:153499600:153499649:-	CDC-like kinase 2	0.24505	0.0691038
ILMN_2371458	CXCR7	2q37.3a	chr2:237155171:237155220:+		-0.24495	0.0692615
ILMN_1792506	PS-PLA1	3q13.33a	chr3:120830985:120831034:+		0.24486	0.0694046
ILMN_1668984	SPNS3	17p13.2c	chr17:4338039:4338088:+	spinster homolog 3 (Drosophila)	0.244855	0.0694119
ILMN_1773847	DYNC1I2	2q31.1d	chr2:172310679:172310683:+,chr2:172312532:172312576:+	dynein, cytoplasmic 1, intermediate chain 2	-0.244769	0.0695492
ILMN_2398159	DKK3	11p15.3b	chr11:11941349:11941398:-		-0.244687	0.0696793
ILMN_1717886	PKHD1L1	8q23.1d-q23.2a	chr8:110608224:110608273:+	polycystic kidney and hepatic disease 1 (autosomal recessive)-like 1	0.244616	0.0697919
ILMN_1704674	C1orf180	1p22.3f	chr1:84866998:84867047:-	chromosome 1 open reading frame 180	-0.244614	0.0697945
ILMN_1807372	ADORA2A	22q11.23b	chr22:23167956:23168005:+	adenosine A2a receptor	0.244581	0.0698474
ILMN_1658333	ECM1	1q21.2b	chr1:148750879:148750928:+	extracellular matrix protein 1	-0.244477	0.0700119
ILMN_1697166	C9orf78	9q34.11d	chr9:131629533:131629582:-	chromosome 9 open reading frame 78	0.244435	0.0700777
ILMN_1702787	SEMA4A	1q22c	chr1:154413847:154413896:+	sema domain, immunoglobulin domain (Ig), transmembrane domain (TM) and short cytoplasmic domain, (semaphorin) 4A	0.244379	0.0701662
ILMN_1718866	C5orf46	5q33.1a	chr5:147261439:147261488:-	chromosome 5 open reading frame 46	-0.244345	0.0702205
ILMN_1725441	NFATC2IP	16p11.2e	chr16:28871010:28871026:+,chr16:28873387:28873419:+		0.244261	0.0703536
ILMN_1706117	OK/SW-cl.82	4q13.1c	chr16:18707826:18707875:-		0.244259	0.0703576
ILMN_1659312	PMP22	17p12a	chr17:15109234:15109283:-	peripheral myelin protein 22	-0.244007	0.0707958
ILMN_1756814	PTPRE	10q26.2c-q26.2d	chr10:129729135:129729184:+		-0.243675	0.071375
ILMN_1760089	CR602473	4q31.21c	chr17:19289849:19289898:-		0.243673	0.0713782
ILMN_1733259	ADORA3	1p13.2d	chr1:111827625:111827674:-		-0.243643	0.0714308
ILMN_2214144	TWSG1	18p11.22b	chr18:9391955:9392004:+		-0.243623	0.0714655
ILMN_1732609	KIAA1539	9p13.3b	chr9:35094294:35094343:-		-0.243598	0.0715094
ILMN_1676563	HTRA1	10q26.13b	chr10:124264197:124264246:+	HtrA serine peptidase 1	-0.243472	0.0717303
ILMN_1712998	CORIN	4p12a	chr4:47291102:47291151:-	corin, serine peptidase	-0.243463	0.0717459
ILMN_1690105	STAT1	2q32.2b	chr2:191549811:191549829:-,chr2:191548828:191548858:-	signal transducer and activator of transcription 1, 91kDa	0.243421	0.0718178
ILMN_1782385	POLR2A	17p13.1d	chr17:7358459:7358508:+	polymerase (RNA) II (DNA directed) polypeptide A, 220kDa	0.243387	0.071878
ILMN_1681695	DNASE1L1	Xq28g	chrX:153284804:153284805:-,chrX:153284678:153284725:-	deoxyribonuclease I-like 1	-0.243253	0.0721112
ILMN_1784040	NAPSA	19q13.33c	chr19:55554080:55554088:-,chr19:55553809:55553849:-	napsin A aspartic peptidase	0.243085	0.072406
ILMN_1750321	LBA1	3p22.2b	chr3:36843620:36843669:-		0.24306	0.0724485
ILMN_2092041	CYTIP	2q24.1d	chr2:157979612:157979661:-		0.242971	0.072604
ILMN_1745573	TTC13	1q42.2a	chr1:229109017:229109066:-		0.242822	0.0728642
ILMN_1703140	NEDD4	15q21.3c	chr15:53906877:53906926:-	neural precursor cell expressed, developmentally down-regulated 4, E3 ubiquitin protein ligase	-0.24253	0.0733745
ILMN_2189406	C15orf38	15q26.1b	chr15:88245175:88245224:-	chromosome 15 open reading frame 38	-0.242449	0.073516
ILMN_1870646	AK129555		chr11:63375934:63375983:+		0.242406	0.0735913
ILMN_1687544	ZNF567	19q13.12b	chr19:41902827:41902876:+	zinc finger protein 567	0.242394	0.073612
ILMN_1762106	MMP2	16q12.2c	chr16:54097667:54097716:+	matrix metallopeptidase 2 (gelatinase A, 72kDa gelatinase, 72kDa type IV collagenase)	-0.242077	0.0741658
ILMN_1734478	PIP5K1B	9q21.11a	chr9:70510436:70510484:+	phosphatidylinositol-4-phosphate 5-kinase, type I, beta	0.242029	0.0742505
ILMN_1751956	MGST3	1q24.1a	chr1:163887894:163887896:+,chr1:163890140:163890186:+	microsomal glutathione S-transferase 3	-0.241874	0.0745205
ILMN_1773763	MTA2	11q12.3a	chr11:62117383:62117432:-	metastasis associated 1 family, member 2	0.24173	0.0747733
ILMN_1742318	RNF121	11q13.4a	chr11:71386024:71386073:+	ring finger protein 121	-0.241694	0.0748351
ILMN_1779163	C11orf67	11q14.1a	chr11:77209896:77209935:+,chr11:77231173:77231182:+	chromosome 11 open reading frame 67	-0.241685	0.0748514
ILMN_1779324	DQ896326	5q11.2d	chr5:54441606:54441655:+		0.241665	0.0748856
ILMN_1683178	JAK2	9p24.1c	chr9:5117647:5117696:+	Janus kinase 2	0.241605	0.0749903
ILMN_1704554	CASP4		chr11:104320721:104320752:-		0.241476	0.0752171
ILMN_1680948	LMOD1	1q32.1c	chr1:200132489:200132538:-	leiomodin 1 (smooth muscle)	-0.241443	0.0752747
ILMN_1784467	NUP210	3p25.1c	chr3:13333038:13333087:-	nucleoporin 210kDa	0.24137	0.0754011
ILMN_1698463	ILF3	19p13.2b	chr19:10663902:10663951:+		0.241365	0.0754107
ILMN_1804789	KIAA1967	8p21.3a	chr8:22533638:22533687:+		0.241303	0.0755187
ILMN_2055156	PAG1	8q21.13b	chr8:82042829:82042878:-		0.241224	0.0756563
ILMN_1687757	AKR1C1	10p15.1c	chr10:4998181:4998230:+		-0.241193	0.0757108
ILMN_1704571	FAM53B	10q26.13d	chr10:126298250:126298299:-	family with sequence similarity 53, member B	0.241059	0.0759442
ILMN_2382657	ARHGAP9	12q13.3b	chr12:56154473:56154510:-,chr12:56154215:56154226:-		0.241009	0.0760314
ILMN_1663916	ARHGAP9	12q13.3b	chr12:56152417:56152466:-	Rho GTPase activating protein 9	0.240962	0.0761144
ILMN_1666819	PHLDB1	11q23.3d	chr11:118033827:118033876:+	pleckstrin homology-like domain, family B, member 1	-0.240947	0.0761405
ILMN_2114568	GBP5	1p22.2c	chr1:89500491:89500509:-,chr1:89499058:89499088:-	guanylate binding protein 5	0.240796	0.0764045
ILMN_1666156	MORF4L2	Xq22.2a	chrX:102817952:102818001:-	mortality factor 4 like 2	-0.240793	0.0764099
ILMN_1788356	C11orf17	11p15.4a	chr11:8897700:8897749:+		-0.24078	0.0764327
ILMN_1796855	TIAL1	10q26.11d	chr10:121326135:121326184:-		0.240751	0.0764832
ILMN_1795025	NFX1	9p13.3e	chr9:33354774:33354823:+		0.240722	0.0765338
ILMN_1807919	TNS1	2q35d	chr2:218375995:218376044:-	tensin 1	-0.240605	0.076737
ILMN_2352448	NSUN5B	7q11.23d	chr7:74882962:74882992:+,chr7:74883195:74883213:+		0.24055	0.0768337
ILMN_2058141	HMGN2	1p36.11b	chr1:26674592:26674639:+		0.240419	0.0770619
ILMN_1672661	SP110	2q37.1a	chr2:230759011:230759060:-	SP110 nuclear body protein	0.240319	0.0772378
ILMN_1755024	IKBKE	1q32.1h	chr1:204736599:204736648:+	inhibitor of kappa light polypeptide gene enhancer in B-cells, kinase epsilon	0.240316	0.0772422
ILMN_1729117	COL5A2	2q32.2a	chr2:189605701:189605750:-	collagen, type V, alpha 2	-0.240247	0.0773625
ILMN_2363658	PXDN	2p25.3e	chr2:1614966:1615015:-	peroxidasin homolog (Drosophila)	-0.240201	0.0774429
ILMN_1813572	IL16	15q25.1b	chr15:79391844:79391893:+	interleukin 16	0.240197	0.0774492
ILMN_1786176	CD37	19q13.33a	chr19:54533875:54533924:+	CD37 molecule	0.240111	0.0775996
ILMN_1719518	ARF4	3p14.3a	chr3:57532419:57532468:-	ADP-ribosylation factor 4	-0.240011	0.0777746
ILMN_1802251	PTTG1IP	21q22.3d-q22.3e	chr21:45094675:45094724:-	pituitary tumor-transforming 1 interacting protein	-0.239894	0.0779781
ILMN_1806010	CUL9	6p21.1d	chr6:43300002:43300051:+	cullin 9	0.239866	0.0780273
ILMN_1791067	TESK1	9p13.3b-p13.3a	chr9:35599746:35599795:+	testis-specific kinase 1	-0.239767	0.0782009
ILMN_1702363	DKFZp434I0916	8q13.2c-q13.3a	chr8:70735260:70735309:+		-0.239479	0.0787028
ILMN_1789507	COL11A1	1p21.1d-p21.1c	chr1:103116070:103116119:-		-0.239459	0.0787365
ILMN_2279339	WTAP	6q25.3f	chr6:160096993:160097042:+		0.239376	0.0788812
ILMN_1793386	MED12	Xq13.1c	chrX:70278507:70278539:+,chrX:70278750:70278766:+	mediator complex subunit 12	0.239366	0.0789
ILMN_1764494	ATP5A1	18q21.1a	chr18:41918468:41918515:-,chr18:41918326:41918327:-	ATP synthase, H+ transporting, mitochondrial F1 complex, alpha subunit 1, cardiac muscle	0.239361	0.0789083
ILMN_1713124	AKR1C3	10p15.1c	chr10:5139765:5139814:+	aldo-keto reductase family 1, member C3 (3-alpha hydroxysteroid dehydrogenase, type II)	-0.239322	0.0789751
ILMN_1680437	EEF1G		chr11:62084412:62084461:-	eukaryotic translation elongation factor 1 gamma	0.239233	0.0791301
ILMN_1781824	FASLG	1q24.3d	chr1:170902228:170902277:+	Fas ligand (TNF superfamily, member 6)	0.239223	0.0791483
ILMN_1725090	CTHRC1	8q22.3c	chr8:104463866:104463915:+	collagen triple helix repeat containing 1	-0.239191	0.0792033
ILMN_1792314	ACTR1A	10q24.32b	chr10:104229001:104229050:-	ARP1 actin-related protein 1 homolog A, centractin alpha (yeast)	-0.239178	0.0792268
ILMN_1709717	LRRC15	3q29c	chr3:195557333:195557382:-	leucine rich repeat containing 15	-0.239112	0.0793416
ILMN_1734748	LILRA1	19q13.42a	chr19:59803794:59803827:+,chr19:59803976:59803991:+	leukocyte immunoglobulin-like receptor, subfamily A (with TM domain), member 1	0.23903	0.0794848
ILMN_1703743	AATF	17q12b	chr17:32488018:32488067:+	apoptosis antagonizing transcription factor	0.239021	0.0794999
ILMN_1706553	SMG7	1q25.3e	chr1:181789650:181789699:+		0.239005	0.0795282
ILMN_1714159	LUZP1	1p36.12a	chr1:23284089:23284138:-	leucine zipper protein 1	-0.238852	0.0797947
ILMN_1668411	FHL2	2q12.2a	chr2:105344062:105344111:-	four and a half LIM domains 2	-0.238764	0.0799465
ILMN_1734021	CLSTN3	12p13.31d-p13.31c	chr12:7201369:7201418:+	calsyntenin 3	0.238733	0.0800014
ILMN_1763011	C7orf10	7p14.1c	chr7:40866633:40866682:+	chromosome 7 open reading frame 10	-0.238598	0.0802358
ILMN_1709094	LIFR	5p13.1c	chr5:38511337:38511386:-	leukemia inhibitory factor receptor alpha	0.238387	0.0806029
ILMN_1790978	ATG7	3p25.3a-p25.2b	chr3:11571468:11571517:+	ATG7 autophagy related 7 homolog (S. cerevisiae)	-0.238313	0.0807316
ILMN_1728132	LDHB	12p12.1e	chr12:21679805:21679854:-	lactate dehydrogenase B	0.238227	0.0808806
ILMN_1686135	CCDC45	17q24.1a	chr17:59964348:59964397:+		0.238141	0.0810297
ILMN_1674380	TRPC1	3q23d	chr3:144009042:144009091:+	transient receptor potential cation channel, subfamily C, member 1	-0.23814	0.0810321
ILMN_2128668	FOXJ3	1p34.2b	chr1:42414995:42415044:-	forkhead box J3	0.238058	0.0811735
ILMN_1709795	RAC2	22q13.1a	chr22:35951412:35951461:-	ras-related C3 botulinum toxin substrate 2 (rho family, small GTP binding protein Rac2)	0.237851	0.0815339
ILMN_1804339	CAMK1G	1q32.2b	chr1:207853599:207853648:+	calcium/calmodulin-dependent protein kinase IG	0.237804	0.0816156
ILMN_1774373	NIPAL2	8q22.2a	chr8:99274015:99274064:-	NIPA-like domain containing 2	-0.237791	0.0816365
ILMN_2109416	NAPSB	19q13.33c	chr19:55529077:55529126:-		0.237599	0.0819702
ILMN_1801516	GPC1	2q37.3e	chr2:241055855:241055904:+	glypican 1	-0.237529	0.0820911
ILMN_2330341	TCEAL4	Xq22.2a	chrX:102728827:102728876:+		-0.237527	0.0820947
ILMN_1721703	PNN	14q21.1b	chr14:38720712:38720761:+	pinin, desmosome associated protein	0.237506	0.082131
ILMN_1694385	YWHAB	20q13.12a	chr20:42970372:42970421:+	tyrosine 3-monooxygenase/tryptophan 5-monooxygenase activation protein, beta polypeptide	0.23739	0.0823322
ILMN_1744212	INPP5D	2q37.1d	chr2:233781032:233781081:+	inositol polyphosphate-5-phosphatase, 145kDa	0.237389	0.0823331
ILMN_1663416	RPL17		chr18:45271161:45271174:-,chr18:45270885:45270920:-		0.237246	0.0825805
ILMN_1886719	2011-09-01		chr4:78174567:78174616:+		-0.237174	0.0827063
ILMN_2167616	NACA	12q13.3a	chr12:55393588:55393633:-,chr12:55393238:55393241:-	nascent polypeptide-associated complex alpha subunit	0.237144	0.0827581
ILMN_1801616	EMP1	12p13.1b	chr12:13260580:13260629:+	epithelial membrane protein 1	-0.23713	0.0827822
ILMN_1738369	TUFM	16p11.2e	chr16:28761849:28761898:-	Tu translation elongation factor, mitochondrial	0.237031	0.0829527
ILMN_1683165	FAM20C	7p22.3d	chr7:290679:290728:+	family with sequence similarity 20, member C	-0.236948	0.0830967
ILMN_1691731	PARP14	3q21.1a	chr3:123932009:123932058:+	poly (ADP-ribose) polymerase family, member 14	0.236928	0.0831317
ILMN_2367141	TCF7	5q31.1d	chr5:133506332:133506381:+		0.236907	0.0831678
ILMN_1773117	BCOR	Xp11.4c	chrX:39795902:39795951:-		0.2369	0.0831798
ILMN_2398408	TCEAL1	Xq22.2a	chrX:102771520:102771569:+		-0.236891	0.0831955
ILMN_1706505	COL5A1	9q34.3a	chr9:136874400:136874449:+	collagen, type V, alpha 1	-0.236739	0.0834571
ILMN_1665164	CTR9	11p15.3e	chr11:10757137:10757186:+	Ctr9, Paf1/RNA polymerase II complex component, homolog (S. cerevisiae)	0.23673	0.0834728
ILMN_2350266	FBXO46	19q13.32a	chr19:50906343:50906392:-	F-box protein 46	0.236686	0.0835495
ILMN_2399190	TNFSF13	17p13.1d	chr17:7403197:7403246:+		-0.236658	0.0835972
ILMN_2374293	DYRK1A	21q22.13b	chr21:37808643:37808692:+		0.236555	0.0837757
ILMN_1653292	PFKFB4	3p21.31e	chr3:48530190:48530239:-	6-phosphofructo-2-kinase/fructose-2,6-biphosphatase 4	-0.236539	0.0838035
ILMN_1731609	CHMP6	17q25.3f	chr17:76588408:76588457:+		-0.236497	0.0838759
ILMN_1795089	RASAL3	19p13.12a	chr19:15423461:15423510:-	RAS protein activator like 3	0.236484	0.083897
ILMN_2315789	PTPRD	9p24.1a-p23c	chr9:8304529:8304578:-		-0.236474	0.0839143
ILMN_1810488	S74703	1p34.2c	chr1:41009501:41009550:+		0.236469	0.0839228
ILMN_1792679	ITGA5	12q13.13f	chr12:53075366:53075415:-	integrin, alpha 5 (fibronectin receptor, alpha polypeptide)	-0.236455	0.0839483
ILMN_2319996	RPL3	22q13.1d	chr22:38038857:38038906:-		0.236451	0.0839541
ILMN_1777971	RNF126P1	17q22c	chr17:52478791:52478840:+		0.236273	0.0843136
ILMN_2129161	LRRC32	11q13.5b	chr11:76046294:76046343:-	leucine rich repeat containing 32	-0.236236	0.0843875
ILMN_2188333	CD69	12p13.31a	chr12:9796675:9796724:-		0.236067	0.0847281
ILMN_1792254	OR5M11	11q11c	chr11:56066594:56066643:-	olfactory receptor, family 5, subfamily M, member 11	-0.236043	0.0847767
ILMN_1807359	CLEC11A	19q13.33c	chr19:55920487:55920536:+	C-type lectin domain family 11, member A	-0.235841	0.085182
ILMN_1696432	IDH1	2q33.3d	chr2:208812879:208812928:-	isocitrate dehydrogenase 1 (NADP+), soluble	-0.235807	0.0852504
ILMN_1654823	MGC70863	22q13.33b	chr22:49569316:49569365:+		-0.235701	0.085465
ILMN_1781431	GLCCI1	7p21.3e	chr7:8093157:8093206:+	glucocorticoid induced transcript 1	0.235682	0.0855037
ILMN_1669592	2002-03-01	19p13.2d	chr19:8409305:8409354:+	membrane-associated ring finger (C3HC4) 2, E3 ubiquitin protein ligase	-0.235576	0.0857159
ILMN_1706779	LIG1	19q13.32c	chr19:53310956:53311005:-	ligase I, DNA, ATP-dependent	0.23534	0.086193
ILMN_1731610	ABLIM1	10q25.3a	chr10:116276486:116276535:-		0.235308	0.0862577
ILMN_2351466	NTM	11q25a-q25b	chr11:131711328:131711377:+		-0.235176	0.0865221
ILMN_1744147	CEBPZ	2p22.2b	chr2:37282493:37282542:-	CCAAT/enhancer binding protein (C/EBP), zeta	0.235119	0.0866373
ILMN_1798543	DQ895458	2q32.3e	chr2:196710644:196710693:-		0.235067	0.0867426
ILMN_2401927	TTC8	14q31.3d	chr14:88406264:88406295:+,chr14:88407646:88407663:+	tetratricopeptide repeat domain 8	-0.235051	0.0867749
ILMN_1684054	ASAH1	8p22a	chr8:17985850:17985899:-		-0.23498	0.0869183
ILMN_1784410	UBP1	3p22.3c	chr3:33405149:33405198:-	upstream binding protein 1 (LBP-1a)	0.234876	0.087127
ILMN_2406084	ITGA11	15q23a	chr15:66381284:66381333:-		-0.234721	0.0874396
ILMN_1703142	2002-03-01	19p13.2d	chr19:8409666:8409715:+		-0.234705	0.0874729
ILMN_1716441	SNORD4A	17q11.2a	chr17:24073749:24073798:+	small nucleolar RNA, C/D box 4A	0.234676	0.0875314
ILMN_1703009	FAM20C	7p22.3d	chr7:290728:290777:+		-0.234656	0.0875715
ILMN_1864422	BC037864		chr1:165661987:165662036:+		0.234651	0.087581
ILMN_1801077	ADFP	9p22.1b	chr9:19106261:19106310:-		-0.234614	0.0876554
ILMN_1679003	MLL	11q23.3d	chr11:117814730:117814779:+		0.234592	0.0877002
ILMN_1754579	SYNE2	14q23.2b	chr14:63762161:63762210:+		0.234463	0.0879604
ILMN_1787275	STAG3	7q22.1c	chr7:99649585:99649634:+	stromal antigen 3	0.234448	0.0879906
ILMN_1784948	SPOCD1	1p35.2a	chr1:32028695:32028744:-	SPOC domain containing 1	-0.234446	0.0879942
ILMN_1782487	GBP1		chr1:89291603:89291642:-		0.234445	0.0879974
ILMN_2373831	BTN3A3	6p22.1d	chr6:26561049:26561098:+	butyrophilin, subfamily 3, member A3	0.234375	0.0881375
ILMN_2311779	TMUB2	17q21.31c	chr17:39624515:39624564:+		-0.234287	0.0883155
ILMN_1700238	ZNF500	16p13.3b	chr16:4741137:4741186:-	zinc finger protein 500	0.234245	0.0884008
ILMN_2382717	OPN3	1q43e	chr1:239869974:239870023:-		-0.23423	0.0884305
ILMN_1677607	SC5DL	11q23.3h	chr11:120684354:120684403:+		-0.234023	0.0888495
ILMN_2145997	SP4	7p15.3d	chr7:21520508:21520557:+		0.233889	0.0891219
ILMN_1700628	DDX24	14q32.13a	chr14:93587297:93587346:-	DEAD (Asp-Glu-Ala-Asp) box polypeptide 24	0.233808	0.0892849
ILMN_1676528	BTN3A2	6p22.1d	chr6:26486092:26486141:+	butyrophilin, subfamily 3, member A2	0.233802	0.0892977
ILMN_2131336	TMEM194A	12q13.3a-q13.3b	chr12:55736163:55736212:-	transmembrane protein 194A	0.233799	0.0893032
ILMN_1741917	OSCAR	19q13.42a	chr19:59290135:59290184:-	osteoclast associated, immunoglobulin-like receptor	-0.233741	0.0894204
ILMN_1815319	CMTM4	16q22.1a	chr16:65206318:65206367:-		-0.233575	0.0897568
ILMN_1653266	DNAJB14	4q23b	chr4:101040117:101040166:-	DnaJ (Hsp40) homolog, subfamily B, member 14	0.233536	0.0898372
ILMN_1664051	SEC22C	3p22.1a	chr3:42574133:42574182:-	SEC22 vesicle trafficking protein homolog C (S. cerevisiae)	-0.233261	0.0903943
ILMN_1768925	C1QTNF3	5p13.3a	chr5:34055422:34055471:-	C1q and tumor necrosis factor related protein 3	-0.23318	0.0905569
ILMN_2131828	KIR3DL1	19q13.42b	chr19:60033721:60033770:+		0.233179	0.0905595
ILMN_1793474	INSIG1	7q36.3a	chr7:154732260:154732309:+		-0.233111	0.0906979
ILMN_2167617	NACA	12q13.3a	chr12:55392873:55392922:-		0.233015	0.090892
ILMN_1710923	SLAMF7	1q23.3a	chr1:158990965:158991014:+	SLAM family member 7	0.232912	0.0911011
ILMN_1752281	DNAJC13	3q22.1c	chr3:133740223:133740272:+	DnaJ (Hsp40) homolog, subfamily C, member 13	-0.232816	0.0912949
ILMN_2375825	CD37	19q13.33a	chr19:54533922:54533971:+		0.232657	0.0916167
ILMN_1717207	MMP25	16p13.3d	chr16:3050524:3050573:+		0.232626	0.0916783
ILMN_1742547	NRP1	10p11.22a	chr10:33536508:33536557:-		-0.232567	0.0917986
ILMN_1677636	COMP	19p13.11b	chr19:18754712:18754761:-	cartilage oligomeric matrix protein	-0.232523	0.091887
ILMN_1737025	PLCL2	3p24.3d	chr3:17106947:17106996:+	phospholipase C-like 2	0.232442	0.0920508
ILMN_2323526	WAC	10p11.23c	chr10:28949044:28949093:+		0.232401	0.0921339
ILMN_2392189	CTDSPL	3p22.2b-p22.2a	chr3:38000778:38000827:+	CTD (carboxy-terminal domain, RNA polymerase II, polypeptide A) small phosphatase-like	-0.232265	0.0924089
ILMN_2415144	SP110	2q37.1a	chr2:230751144:230751193:-		0.23202	0.0929046
ILMN_1737394	LMNA	1q22c	chr1:154373587:154373636:+		-0.231899	0.0931502
ILMN_1776266	CRYGB	2q33.3d	chr2:208718810:208718859:-	crystallin, gamma B	0.231798	0.093353
ILMN_1806692	HEXB	5q13.3a	chr5:74052085:74052099:+,chr5:74052224:74052258:+	hexosaminidase B (beta polypeptide)	-0.23173	0.0934904
ILMN_2086890	ANGPT1	8q23.1b-q23.1c	chr8:108331546:108331595:-		-0.231728	0.0934946
ILMN_1693781	LLT1	12p13.31a	chr12:9731961:9732010:+		0.23168	0.0935919
ILMN_1770035	NCOA5	20q13.12b	chr20:44123296:44123345:-	nuclear receptor coactivator 5	0.231605	0.0937431
ILMN_1696956	ARID3B	15q24.1b	chr15:72677313:72677362:+	AT rich interactive domain 3B (BRIGHT-like)	0.231549	0.0938579
ILMN_1653652	PTPRC	1q31.3d	chr1:196875072:196875094:+,chr1:196928099:196928125:+	protein tyrosine phosphatase, receptor type, C	0.231531	0.0938945
ILMN_1801304	FAM78A	9q34.13a	chr9:133123494:133123543:-	family with sequence similarity 78, member A	0.231527	0.0939015
ILMN_2295330	NEK10	3p24.1d	chr3:27127758:27127807:-		-0.231511	0.0939332
ILMN_1766435	WBP11	12p12.3e	chr12:14831005:14831054:-		0.23149	0.093977
ILMN_1809850	RCN3	19q13.33b	chr19:54738594:54738643:+	reticulocalbin 3, EF-hand calcium binding domain	-0.23143	0.0940979
ILMN_1840146	AV651069		chr10:49752250:49752299:+		0.231415	0.0941278
ILMN_2082314	TOM1	22q12.3c	chr22:34073878:34073927:+	target of myb1 (chicken)	-0.231368	0.0942236
ILMN_1674228	FAM20B		chr2:89326116:89326130:-,chr2:89325655:89325689:-	family with sequence similarity 20, member B	0.231365	0.094228
ILMN_1670695	BACH2	6q15d	chr6:90693453:90693502:-		0.231299	0.0943626
ILMN_1652198	CCM2	7p13c	chr7:45033825:45033874:+	cerebral cavernous malformation 2	0.231269	0.0944219
ILMN_1718769	ITSN1	21q22.11c	chr21:34132456:34132505:+		-0.231259	0.0944429
ILMN_2349061	IRF7	11p15.5d	chr11:603206:603255:-		0.231242	0.0944769
ILMN_1698231	RRM2B	8q22.3b	chr8:103288171:103288220:-	ribonucleotide reductase M2 B (TP53 inducible)	-0.231236	0.0944886
ILMN_1715508	NNMT	11q23.2b	chr11:113687980:113688029:+	nicotinamide N-methyltransferase	-0.231161	0.0946407
ILMN_1736806	PAG1	8q21.13b	chr8:82047315:82047364:-		0.231076	0.0948115
ILMN_1684183	RAD9A	11q13.1f	chr11:66922099:66922148:+	RAD9 homolog A (S. pombe)	0.23099	0.0949858
ILMN_1719533	PCDHGC3	5q31.3c	chr5:140748675:140748724:+		-0.230944	0.0950792
ILMN_1797342	FNBP1	9q34.11d	chr9:131689401:131689450:-	formin binding protein 1	0.230908	0.0951514
ILMN_2194828	C16orf53	16p11.2d	chr16:29738678:29738727:+		0.230834	0.0953008
ILMN_1811574	MAPK8IP3	16p13.3e	chr16:1760148:1760197:+	mitogen-activated protein kinase 8 interacting protein 3	0.23071	0.0955503
ILMN_1692844	TBC1D19	4p15.2b	chr4:26364551:26364600:+	TBC1 domain family, member 19	-0.230624	0.0957237
ILMN_1734893	NTRK3	15q25.3d	chr15:86377113:86377162:-		0.230467	0.09604
ILMN_1731412	UBTD2	5q35.1e	chr5:171571388:171571437:-	ubiquitin domain containing 2	-0.230446	0.0960823
ILMN_1755364	RALA	7p14.1d	chr7:39714098:39714147:+	v-ral simian leukemia viral oncogene homolog A (ras related)	-0.230364	0.0962484
ILMN_1797375	KLF12	13q22.1b	chr13:73285177:73285226:-		0.230349	0.0962775
ILMN_2373285	MSR1	8p22c	chr8:16056944:16056947:-,chr8:16052146:16052191:-		-0.230343	0.0962902
ILMN_1769988	IFNA10	9p21.3d	chr9:21196319:21196368:-	interferon, alpha 10	-0.230168	0.0966425
ILMN_1680831	BAZ1B	7q11.23a	chr7:72492967:72493016:-	bromodomain adjacent to zinc finger domain, 1B	0.230102	0.0967754
ILMN_1678707	TAF15	17q12b	chr17:31198110:31198159:+	TAF15 RNA polymerase II, TATA box binding protein (TBP)-associated factor, 68kDa	0.230035	0.0969103
ILMN_2394750	EXOC4	7q33a	chr7:132815352:132815401:+		0.230026	0.0969271
ILMN_2320964	ADAR	1q21.3e	chr1:152821776:152821825:-		0.230026	0.0969277
ILMN_1805996	SIN3A	15q24.2a	chr15:73450722:73450771:-	SIN3 transcription regulator homolog A (yeast)	0.230016	0.0969486
ILMN_2160160	SNORD36C	9q34.2a	chr9:135207538:135207587:+	small nucleolar RNA, C/D box 36C	0.230013	0.096955
ILMN_1763739	SOLH	16p13.3f	chr16:544305:544354:+	small optic lobes homolog (Drosophila)	0.229882	0.0972184
ILMN_1667081	CCND2	12p13.32a	chr12:4284268:4284317:+	cyclin D2	0.229834	0.0973145
ILMN_1791375	STAG3L2	7q11.23c	chr7:73937376:73937425:-		0.229791	0.0974006
ILMN_1697554	SASH3	Xq25h	chrX:128756617:128756666:+	SAM and SH3 domain containing 3	0.229638	0.0977083
ILMN_2193233	MGC29506	5q31.2d	chr5:138751303:138751352:-		0.229596	0.0977931
ILMN_1690136	IDN3	5p13.2b	chr5:37099739:37099788:+		0.22956	0.0978648
ILMN_1704078	ACTL8	1p36.13d	chr1:18025822:18025871:+	actin-like 8	0.229516	0.0979522
ILMN_1755733	RPLP2	11p15.5c	chr11:802800:802849:+		0.229389	0.0982087
ILMN_1751886	REC8	14q12a	chr14:23719107:23719156:+	REC8 homolog (yeast)	0.229367	0.0982524
ILMN_1903568	AK022936		chr14:53960084:53960133:-		-0.229208	0.0985715
ILMN_1781010	ARHGEF3	3p14.3b	chr3:56736616:56736665:-	Rho guanine nucleotide exchange factor (GEF) 3	0.229169	0.0986489
ILMN_1811877	ANTXR1	2p14a	chr2:69226712:69226761:+		-0.229136	0.0987157
ILMN_2317751	REC8	14q12a	chr14:23718861:23718910:+		0.228848	0.0992929
ILMN_1738675	PTPN6	12p13.31d	chr12:6940311:6940360:+		0.228814	0.0993594
ILMN_1675797	EPDR1	7p14.1e	chr7:37957726:37957775:+	ependymin related protein 1 (zebrafish)	-0.22874	0.0995079
ILMN_1789394	CATSPER1	11q13.1d	chr11:65540897:65540946:-	cation channel, sperm associated 1	-0.228701	0.0995867
ILMN_2372379	MGA	15q15.1c	chr15:39849128:39849177:+	MAX gene associated	0.228677	0.0996351
ILMN_1663171	MATN3	2p24.1d	chr2:20060397:20060446:-	matrilin 3	-0.228608	0.0997723
ILMN_1727831	RAD51L1	14q24.1a-q24.1c	chr14:68033879:68033928:+		0.228602	0.099784
ILMN_1664610	LOC402057	22q12.3a	chr22:30765582:30765631:+		0.228559	0.0998703
ILMN_1677402	LOC387763	11p11.2e	chr11:43921776:43921825:+		-0.228506	0.0999761
ILMN_1814726	SCARB2	4q21.1a	chr4:77299075:77299124:-	scavenger receptor class B, member 2	-0.228504	0.0999815
ILMN_1798459	PPAN	19p13.2c	chr19:10082538:10082542:+,chr19:10082621:10082665:+		0.228501	0.0999856
ILMN_1683498	RPL7A	4q25f	chr9:135207747:135207747:+,chr9:135207938:135207986:+		0.228299	0.10039
ILMN_1659189	C9orf89	9q22.31b	chr9:94914344:94914392:+,chr9:94915095:94915095:+	chromosome 9 open reading frame 89	-0.228268	0.100452
ILMN_1808811	SBNO2	19p13.3i	chr19:1058866:1058915:-	strawberry notch homolog 2 (Drosophila)	0.228259	0.100471
ILMN_1716089	KANK2	19p13.2b	chr19:11136617:11136666:-	KN motif and ankyrin repeat domains 2	-0.228164	0.10066
ILMN_1712155	RPL6	12q24.13a	chr12:111328481:111328518:-,chr12:111328213:111328224:-		0.228152	0.100684
ILMN_2389876	TGFB1I1	16p11.2c	chr16:31396652:31396701:+		-0.228121	0.100746
ILMN_1774973	SNORD21	1p22.1c	chr1:93075449:93075498:+	small nucleolar RNA, C/D box 21	0.228108	0.100771
ILMN_1703412	LATS2	13q12.11b	chr13:20446914:20446963:-	LATS, large tumor suppressor, homolog 2 (Drosophila)	-0.228074	0.100839
ILMN_1796537	FYB	5p13.1c	chr5:39141470:39141519:-	FYN binding protein	0.228048	0.100891
ILMN_1776115	GSDMA	17q12c	chr17:35386865:35386914:+	gasdermin A	-0.228025	0.100938
ILMN_1701998	AFAP1	4p16.1d	chr4:7811363:7811412:-		-0.22793	0.101126
ILMN_1811579	HOMER3	19p13.11b	chr19:18901218:18901267:-	homer homolog 3 (Drosophila)	-0.227887	0.101212
ILMN_1750961	TM6SF1	15q25.2b	chr15:81587219:81587233:+,chr15:81596237:81596271:+	transmembrane 6 superfamily member 1	-0.227766	0.101454
ILMN_2339779	ATP6V1E1	22q11.21a	chr22:16455034:16455083:-		-0.227752	0.10148
ILMN_1686906	TP53INP2	20q11.22b	chr20:32764601:32764650:+	tumor protein p53 inducible nuclear protein 2	-0.227703	0.101579
ILMN_1707433	C3P1	19p13.2c	chr19:10033559:10033608:+	complement component 3 precursor pseudogene	0.227698	0.101588
ILMN_1787567	TSC22D1	13q14.11e	chr13:43906124:43906173:-		-0.227672	0.10164
ILMN_1724493	LYSMD2	15q21.2b	chr15:49802848:49802897:-	LysM, putative peptidoglycan-binding, domain containing 2	0.227502	0.101978
ILMN_1739942	FAM117B	2q33.1g	chr2:203342628:203342677:+	family with sequence similarity 117, member B	0.22745	0.102082
ILMN_1798360	CXCR7	2q37.3a	chr2:237155523:237155572:+	chemokine (C-X-C motif) receptor 7	-0.227428	0.102126
ILMN_1790962	RINL	19q13.2a	chr19:44051590:44051639:-	Ras and Rab interactor-like	0.22736	0.102261
ILMN_1681310	MFSD7	4p16.3d	chr4:666090:666139:-	major facilitator superfamily domain containing 7	-0.227355	0.102271
ILMN_1697642	BCAP29	7q22.3c	chr7:107021675:107021724:+	B-cell receptor-associated protein 29	-0.227278	0.102424
ILMN_1796407	SS18L2	3p22.1a	chr3:42611400:42611449:+	synovial sarcoma translocation gene on chromosome 18-like 2	0.227272	0.102437
ILMN_1791656	C10orf137	10q26.13e-q26.2a	chr10:127442406:127442455:+	chromosome 10 open reading frame 137	0.227267	0.102446
ILMN_1717855	PFDN1	5q31.3a	chr5:139605221:139605270:-	prefoldin subunit 1	-0.227227	0.102525
ILMN_1761566	C5orf32	5q31.3a	chr5:139603219:139603268:+		-0.227222	0.102535
ILMN_1661755	FAM129B	9q34.11a	chr9:129307525:129307574:-	family with sequence similarity 129, member B	-0.227123	0.102732
ILMN_1740742	UROD	1p34.1c	chr1:45253263:45253265:+,chr1:45253596:45253642:+	uroporphyrinogen decarboxylase	-0.227114	0.102749
ILMN_1669206	CNOT1	16q21a	chr16:57111407:57111456:-	CCR4-NOT transcription complex, subunit 1	0.227109	0.102759
ILMN_1797107	SCLT1	4q28.2b	"chr4:130029284:130029332:-,chr4:130025144:130025144:-"	sodium channel and clathrin linker 1	0.227026	0.102923
ILMN_2325625	FBXO44	1p36.22b	chr1:11645157:11645206:+		0.227017	0.102943
ILMN_1738622	NDNL2	15q13.1c	chr15:27348195:27348244:-	necdin-like 2	0.226866	0.10324
ILMN_1658399	KLRG1	12p13.31b	chr12:9053664:9053713:+	killer cell lectin-like receptor subfamily G, member 1	0.226851	0.103271
ILMN_1772612	ANGPTL2	9q33.3b	chr9:128889592:128889641:-	angiopoietin-like 2	-0.226743	0.103485
ILMN_1807610	PRPH2	6p21.1e	chr6:42772533:42772582:-	peripherin 2 (retinal degeneration, slow)	-0.226706	0.103559
ILMN_1794588	DYRK2	12q15a	chr12:66339763:66339812:+		0.226705	0.103559
ILMN_1755822	SYDE1	19p13.12b	chr19:15086624:15086673:+	synapse defective 1, Rho GTPase, homolog 1 (C. elegans)	-0.226652	0.103665
ILMN_1691433	PIK3R1	5q13.1c	chr5:67620223:67620272:+		0.226643	0.103682
ILMN_1709604	RPS2	16p13.3e	chr16:1952978:1953027:-		0.226627	0.103715
ILMN_2079655	KLRB1	12p13.31a	chr12:9642376:9642425:-	killer cell lectin-like receptor subfamily B, member 1	0.226573	0.103822
ILMN_2270100	C6orf204	6q22.31a	chr6:118893256:118893305:-		0.226416	0.104132
ILMN_1801043	GSN	9q33.2a	chr9:123131020:123131069:+		-0.226396	0.10417
ILMN_2151056	C10orf32	10q24.32b	chr10:104613538:104613587:+	chromosome 10 open reading frame 32	-0.226352	0.104258
ILMN_1721876	TIMP2	17q25.3b-q25.3c	chr17:74361067:74361116:-		-0.226328	0.104306
ILMN_1769092	FAM176B	1p34.3d	chr1:36560388:36560437:-	family with sequence similarity 176, member B	-0.226288	0.104385
ILMN_1786810	KIR2DL1	19q13.42b	chr19:59987541:59987590:+		0.226205	0.104549
ILMN_1760102	BX538032	19q13.43b	chr19:62745408:62745457:-		0.226192	0.104573
ILMN_1746763	ECM2	9q22.31a-q22.31b	chr9:94303014:94303063:-	extracellular matrix protein 2, female organ and adipocyte specific	-0.226184	0.104589
ILMN_1695880	LOX	5q23.1e	chr5:121433656:121433705:-	lysyl oxidase	-0.226085	0.104785
ILMN_1769665	RAB5C	17q21.2b	chr17:37530712:37530761:-	RAB5C, member RAS oncogene family	-0.225958	0.105035
ILMN_2408851	ARHGAP30	1q23.3a	chr1:159283847:159283896:-		0.225903	0.105143
ILMN_2341611	CDCP1	3p21.31k	chr3:45127028:45127077:-		-0.225856	0.105235
ILMN_1815169	MCM5	22q12.3c	chr22:34149319:34149334:+,chr22:34150147:34150180:+	minichromosome maintenance complex component 5	0.225856	0.105236
ILMN_1660376	RPL13a	12p13.1b	chr19:54686864:54686910:+		0.225785	0.105374
ILMN_2075820	ZNF598	16p13.3e	chr16:1988385:1988434:-		0.225721	0.105501
ILMN_2351241	RNF14	5q31.3c	chr5:141348057:141348106:+		-0.225697	0.105548
ILMN_2089977	FKBP9L	7p11.2b	chr7:55716484:55716533:-		-0.225691	0.10556
ILMN_1811765	ADAMTS2	5q35.3d	chr5:178513101:178513150:-		-0.225676	0.10559
ILMN_1753890	IFT20	17q11.2a	chr17:23679645:23679694:-	intraflagellar transport 20 homolog (Chlamydomonas)	-0.225579	0.105781
ILMN_2402106	KIR2DL1	19q13.42b	chr19:59945499:59945507:+,chr19:59947319:59947348:+,chr19:59950599:59950609:+		0.225564	0.10581
ILMN_2415722	RPS29	14q22.1a	chr14:49122789:49122838:-		0.225536	0.105865
ILMN_2311761	AP3S1	5q23.1a	chr5:115266581:115266588:+,chr5:115276958:115276999:+	adaptor-related protein complex 3, sigma 1 subunit	-0.225472	0.10599
ILMN_1768488	TERF2	16q22.1d	chr16:67947364:67947413:-	telomeric repeat binding factor 2	0.225447	0.10604
ILMN_2225537	PTGR1	9q31.3b	chr9:113372209:113372258:-	prostaglandin reductase 1	-0.225431	0.106072
ILMN_2085844	GLT8D4	3p13b	chr3:73020348:73020349:+,chr3:73040208:73040255:+		-0.225323	0.106282
ILMN_1750563	CERCAM	9q34.11b	chr9:130239121:130239170:+	cerebral endothelial cell adhesion molecule	-0.225295	0.106337
ILMN_1689371	GIMAP2	7q36.1c	chr7:150021053:150021102:+	GTPase, IMAP family member 2	0.22528	0.106367
ILMN_2325574	CASC4	15q15.3c	chr15:42493788:42493837:+		-0.225263	0.106401
ILMN_2370208	CMTM3	16q21e-q22.1a	chr16:65204490:65204539:+		-0.225237	0.106452
ILMN_1788223	RSPH3	6q25.3e	chr6:159318479:159318528:-	radial spoke 3 homolog (Chlamydomonas)	-0.225126	0.106669
ILMN_2391419	SYNE2	14q23.2b	chr14:63762375:63762424:+		0.225121	0.10668
ILMN_1811258	RELB	19q13.32a	chr19:50232952:50233001:+	v-rel reticuloendotheliosis viral oncogene homolog B	0.224998	0.10692
ILMN_1701461	TIMP3	22q12.3a	chr22:31588368:31588417:+	TIMP metallopeptidase inhibitor 3	-0.224994	0.106927
ILMN_1724806	RAPSN	11p11.2b	chr11:47416027:47416076:-	receptor-associated protein of the synapse	-0.224949	0.107016
ILMN_1677133	MITD1	2q11.2c	chr2:99154238:99154253:-,chr2:99153514:99153547:-	MIT, microtubule interacting and transport, domain containing 1	0.224908	0.107096
ILMN_1689842	SC4MOL	4q32.3b	chr4:166473975:166474024:+		-0.224899	0.107112
ILMN_1657722	RPS3A	4q31.3b	chr4:152245128:152245177:+	ribosomal protein S3A	0.224814	0.10728
ILMN_1678170	MME	3q25.2c-q25.31a	chr3:156383598:156383647:+	membrane metallo-endopeptidase	-0.224745	0.107414
ILMN_2067656	CCND2	12p13.32a	chr12:4284480:4284529:+		0.224742	0.10742
ILMN_1769550	SLFN5	17q12a	chr17:30617759:30617808:+	schlafen family member 5	0.224733	0.107437
ILMN_2111237	MN1	22q12.1b	chr22:26474555:26474604:-		-0.22467	0.107561
ILMN_2251978	C21orf66	21q22.11b	chr21:33028253:33028302:-		0.224617	0.107663
ILMN_1689318	NUAK1	12q23.3c	chr12:104981732:104981781:-	NUAK family, SNF1-like kinase, 1	-0.224596	0.107705
ILMN_2342084	BCAP29	7q22.3c	chr7:107021673:107021722:+		-0.22458	0.107736
ILMN_1694041	PDCL	9q33.2b	chr9:124621583:124621632:-	phosducin-like	-0.224572	0.107752
ILMN_1766613	ZNF121	19p13.2c	chr19:9537471:9537520:-	zinc finger protein 121	0.224534	0.107826
ILMN_2122420	HMGCL	1p36.11d	chr1:24001053:24001102:-	3-hydroxymethyl-3-methylglutaryl-CoA lyase	-0.224509	0.107874
ILMN_1715416	NUP188	9q34.11c	chr9:130808945:130808994:+	nucleoporin 188kDa	0.224451	0.107986
ILMN_1680453	ITM2C	2q37.1a	chr2:231451910:231451959:+	integral membrane protein 2C	0.224392	0.108103
ILMN_1777325	STAT1	2q32.2b	chr2:191542219:191542268:-		0.224347	0.108189
ILMN_1672124	C4orf18	4q32.1d	chr4:159266298:159266347:-		-0.224234	0.108409
ILMN_2392803	COL11A1	1p21.1d-p21.1c	chr1:103115474:103115523:-		-0.22422	0.108436
ILMN_1677793	P2RX5	17p13.3a	chr17:3540999:3541000:-,chr17:3540676:3540723:-	purinergic receptor P2X, ligand-gated ion channel, 5	0.224218	0.108441
ILMN_1773017	C14orf73	14q32.32b	chr14:102646470:102646519:+		0.224183	0.108509
ILMN_1678962	DFFB	1p36.32b	chr1:3791514:3791563:+	DNA fragmentation factor, 40kDa, beta polypeptide (caspase-activated DNase)	0.224109	0.108651
ILMN_2358652	NXF1	11q12.3b	chr11:62316494:62316543:-		0.224052	0.108763
ILMN_1689474	PMS2L1	7q22.1c	chr7:99756129:99756178:-		0.22403	0.108805
ILMN_1661052	AOC3	17q21.31a	chr17:38260256:38260276:+,chr17:38260987:38260997:+	amine oxidase, copper containing 3 (vascular adhesion protein 1)	-0.224027	0.108811
ILMN_1661432	NUP43	6q25.1a	chr6:150087212:150087261:-	nucleoporin 43kDa	0.223838	0.109259
ILMN_2069267	BAGE		chr21:10051469:10051515:-,chr21:10048708:10048710:-	B melanoma antigen	0.223835	0.109268
ILMN_1782750	FLRT3	20p12.1d-p12.1c	chr20:14257813:14257862:-	fibronectin leucine rich transmembrane protein 3	0.223801	0.109347
ILMN_1787461	RUNX3	1p36.11c	chr1:25098723:25098772:-		0.223617	0.109783
ILMN_2372398	ALDH5A1	6p22.2b	chr6:24644819:24644868:+	aldehyde dehydrogenase 5 family, member A1	0.223555	0.109931
ILMN_1783276	NEXN	1p31.1e	chr1:78181249:78181298:+	nexilin (F actin binding protein)	-0.223337	0.110448
ILMN_1808501	SH3KBP1	Xp22.12b	chrX:19463957:19464006:-		0.22333	0.110465
ILMN_2361096	DCX	Xq22.3d-q23a	chrX:110423872:110423921:-		0.223286	0.110568
ILMN_1760027	WAS	Xp11.23d	chrX:48434630:48434679:+	Wiskott-Aldrich syndrome (eczema-thrombocytopenia)	0.223222	0.110719
ILMN_1785650	OR11L1	1q44e	chr1:246071017:246071066:-	olfactory receptor, family 11, subfamily L, member 1	-0.223133	0.11093
ILMN_1720440	HELQ	4q21.23a	chr4:84561740:84561746:-,chr4:84558341:84558383:-	helicase, POLQ-like	0.223089	0.111035
ILMN_1760493	LIMS2	2q14.3e	chr2:128112589:128112638:-	LIM and senescent cell antigen-like domains 2	-0.223067	0.111087
ILMN_1742238	SET	9q34.11b	chr9:130498155:130498204:+	SET nuclear oncogene	0.222893	0.1115
ILMN_1730039	IGSF21	1p36.13c	chr1:18577366:18577415:+	immunoglobin superfamily, member 21	-0.222808	0.1117
ILMN_2154603	ZNF830	17q12a	chr17:30313887:30313936:+		0.222807	0.111704
ILMN_1691843	RNPS1	16p13.3d	chr16:2243377:2243426:-		0.222643	0.11209
ILMN_1774528	GPRC5C	17q25.1b	chr17:69939814:69939863:+		-0.222579	0.112243
ILMN_1763419	TOP1	20q12b-q12c	chr20:39176030:39176079:+	topoisomerase (DNA) I	0.222499	0.112432
ILMN_2083334	PMS2L14	7q11.23c	chr7:74764747:74764762:-,chr7:74763104:74763137:-		0.222418	0.112623
ILMN_1760727	ANG	14q11.2b	chr14:20232018:20232067:+		-0.222396	0.112676
ILMN_2160819	RPS27	1q21.3d	chr1:152230698:152230747:+		0.222324	0.112847
ILMN_1783840	AK131289	2q11.2e	chr2:101385330:101385338:-,chr2:101380578:101380618:-		-0.22227	0.112973
ILMN_1685124	TCTN1	12q24.11d	chr12:109570000:109570049:+	tectonic family member 1	-0.222242	0.113041
ILMN_1734276	PMEPA1	20q13.31a	chr20:55657047:55657096:-		-0.222159	0.113237
ILMN_2117323	PIK3C2B	1q32.1f	chr1:202658655:202658704:-	phosphoinositide-3-kinase, class 2, beta polypeptide	0.222137	0.113289
ILMN_1657111	AHNAK2	14q32.33c	chr14:104474691:104474740:-	AHNAK nucleoprotein 2	-0.222134	0.113296
ILMN_1764770	OXNAD1	3p24.3e	chr3:16318217:16318266:+	oxidoreductase NAD-binding domain containing 1	0.222124	0.113319
ILMN_1687484	ZFX	Xp22.11a	chrX:24141617:24141666:+	zinc finger protein, X-linked	0.222095	0.113389
ILMN_1672930	SLC26A11	17q25.3d-q25.3e	chr17:75809433:75809482:+	solute carrier family 26, member 11	-0.222039	0.113521
ILMN_2219134	RPS15	19p13.3h	chr19:1391115:1391164:+		0.222037	0.113524
ILMN_1684293	ANP32B	9q22.33b	chr9:99817790:99817839:+	acidic (leucine-rich) nuclear phosphoprotein 32 family, member B	0.222012	0.113583
ILMN_2412761	MAFG	17q25.3g	chr17:77469895:77469944:-		-0.221959	0.113709
ILMN_1722642	REEP3	10q21.3a	chr10:65051606:65051655:+	receptor accessory protein 3	-0.221956	0.113716
ILMN_1753013	RBL1	20q11.23b	chr20:35065469:35065518:-	retinoblastoma-like 1 (p107)	-0.22195	0.113731
ILMN_2076600	ITM2A	Xq21.1b	chrX:78503482:78503510:-,chrX:78503310:78503330:-	integral membrane protein 2A	0.221937	0.113762
ILMN_1907042	EU154352		chr1:206041790:206041839:-		0.22188	0.113897
ILMN_1777251	NEBL	10p12.31c-p12.31b	chr10:21290648:21290697:-		0.221833	0.114008
ILMN_1801610	METRNL	17q25.3h	chr17:78636428:78636477:+		-0.22175	0.114205
ILMN_1681675	RBM16	6q25.2c	chr6:155196036:155196085:+		0.221709	0.1143
ILMN_1742450	TAPBP	6p21.32a	chr6:33375711:33375760:-	TAP binding protein (tapasin)	0.221708	0.114302
ILMN_2038775	TUBB2A	6p25.2b	chr6:3099070:3099119:-	tubulin, beta 2A class IIa	-0.221699	0.114325
ILMN_1736021	PRPF4B	6p25.2a	chr6:4009138:4009187:+		0.221641	0.114461
ILMN_1762835	HELZ	17q24.2a-q24.2b	chr17:62504841:62504890:-	helicase with zinc finger	0.221514	0.114761
ILMN_1713266	FAM46C	1p12c	chr1:117972371:117972420:+	family with sequence similarity 46, member C	0.221438	0.114941
ILMN_1695290	FERMT2	14q22.2a	chr14:52393816:52393865:-	fermitin family member 2	-0.221381	0.115076
ILMN_1752159	AHNAK	11q12.3a	chr11:61957788:61957837:-		-0.221364	0.115115
ILMN_1657708	MGLL	3q21.3b	chr3:128890931:128890980:-	monoglyceride lipase	-0.22132	0.115221
ILMN_2309156	PMEPA1	20q13.31a	chr20:55657566:55657615:-		-0.221279	0.115316
ILMN_2414014	RBM10	Xp11.3a	chrX:46931084:46931133:+		0.221199	0.115505
ILMN_1791144	PMS2L14	7q22.1c	chr7:73951638:73951687:+		0.221054	0.115849
ILMN_2208495	LASS5	12q13.13a	chr12:48810160:48810209:-		-0.220964	0.116059
ILMN_2370685	C6orf1	6p21.31e	chr6:34322829:34322878:-		-0.220903	0.116204
ILMN_1715574	ZC3H11A	1q32.1e	chr1:202084129:202084158:+,chr1:202085462:202085481:+	zinc finger CCCH-type containing 11A	0.220902	0.116206
ILMN_1732197	MN1	22q12.1b	chr22:26474783:26474832:-	meningioma (disrupted in balanced translocation) 1	-0.22089	0.116235
ILMN_2399140	RAB5C	17q21.2b	chr17:37531360:37531409:-		-0.22084	0.116353
ILMN_1750075	DMTF1	7q21.12a	chr7:86663044:86663093:+	cyclin D binding myb-like transcription factor 1	0.220829	0.116379
ILMN_2138765	ADFP	9p22.1b	chr9:19106195:19106244:-		-0.220757	0.116547
ILMN_1710937	IFI16	1q23.1g	chr1:157288363:157288412:+	interferon, gamma-inducible protein 16	0.220689	0.11671
ILMN_1665246	UMODL1	21q22.3b	chr21:42404562:42404611:+	uromodulin-like 1	-0.220628	0.116852
ILMN_1721563	TMEM127	2q11.2a	chr2:96280079:96280128:-	transmembrane protein 127	-0.220503	0.117146
ILMN_1801118	SNRNP25	16p13.3f	chr16:47173:47222:+	small nuclear ribonucleoprotein 25kDa (U11/U12)	0.220473	0.117217
ILMN_2328433	NOP2	12p13.31d	chr12:6536754:6536803:-		0.220395	0.1174
ILMN_1749006	RCSD1	1q24.2a	chr1:165941667:165941716:+	RCSD domain containing 1	0.220395	0.117401
ILMN_2157806	OR8H2	11q11c	chr11:55629978:55630027:+		-0.220381	0.117433
ILMN_2333774	TAGAP	6q25.3e	chr6:159380170:159380219:-		0.220372	0.117455
ILMN_1682987	PDZRN4	12q12d	chr12:40253993:40254042:+	PDZ domain containing ring finger 4	-0.220296	0.117635
ILMN_1664773	C11orf49	11p11.2b	chr11:47135326:47135345:+,chr11:47135940:47135969:+	chromosome 11 open reading frame 49	-0.220242	0.117762
ILMN_1799299	PRPF38B	1p13.3c	chr1:109045397:109045446:+	PRP38 pre-mRNA processing factor 38 (yeast) domain containing B	0.220205	0.117848
ILMN_1730999	TPR	1q31.1a	chr1:184553237:184553286:-	translocated promoter region (to activated MET oncogene)	0.220147	0.117985
ILMN_1702861	SGCD	5q33.3a	chr5:156117176:156117225:+		-0.220074	0.118155
ILMN_1667748	ANKRD33	12q13.13c	chr12:50571424:50571473:+	ankyrin repeat domain 33	-0.219996	0.118341
ILMN_1738212	GALNTL5	7q36.1e	chr7:151347704:151347753:+	UDP-N-acetyl-alpha-D-galactosamine:polypeptide N-acetylgalactosaminyltransferase-like 5	-0.219944	0.118461
ILMN_1721729	MED1	17q12c	chr17:34816550:34816599:-	mediator complex subunit 1	0.219935	0.118484
ILMN_1666932	FCGR2A	1q23.3a	chr1:159755359:159755408:+	Fc fragment of IgG, low affinity IIa, receptor (CD32)	-0.219866	0.118644
ILMN_1664779	FBXO18	10p15.1b	chr10:5977105:5977154:+	F-box protein, helicase, 18	0.219839	0.118709
ILMN_1694476	HMBS	11q23.3e	chr11:118463939:118463988:+		-0.219805	0.118788
ILMN_1790771	X57534		chr14:21262332:21262381:+		0.219801	0.118798
ILMN_1797813	SUZ12	17q11.2d	chr17:27351688:27351737:+	suppressor of zeste 12 homolog (Drosophila)	0.219778	0.118853
ILMN_1804604	C1QTNF3	5p13.3a	chr5:34078724:34078773:-		-0.21972	0.118988
ILMN_1651850	RPS16	19q13.2a	chr19:44615732:44615781:-	ribosomal protein S16	0.219679	0.119086
ILMN_1738272	DHX36	3q25.2c	chr3:155476651:155476700:-	DEAH (Asp-Glu-Ala-His) box polypeptide 36	0.219579	0.119319
ILMN_1814213	PQLC3	2p25.1b	chr2:11235970:11236019:+	PQ loop repeat containing 3	-0.219516	0.119468
ILMN_1717229	C9orf21	9q22.33a	chr9:98443723:98443772:-	chromosome 9 open reading frame 21	-0.21949	0.119529
ILMN_2323427	EPB41	1p35.3a	chr1:29317588:29317637:+		0.219412	0.119712
ILMN_1676737	2002-09-01	2q37.3f	chr2:241905635:241905684:+	septin 2	0.219411	0.119714
ILMN_2224143	MCM3	6p12.2a	chr6:52236897:52236946:-		0.219304	0.119964
ILMN_1708143	FAM127A	Xq26.3a	chrX:133995000:133995049:+	family with sequence similarity 127, member A	-0.219249	0.120095
ILMN_1806434	PAQR5	15q23a	chr15:67485622:67485671:+	progestin and adipoQ receptor family member V	-0.219232	0.120134
ILMN_1791296	DPY19L1	7p14.3a	chr7:34935364:34935413:-	dpy-19-like 1 (C. elegans)	-0.219126	0.120382
ILMN_1696843	LOC613037	16p11.2d	chr16:30143424:30143473:-	nuclear pore complex interacting protein pseudogene	0.219119	0.120399
ILMN_1808777	EHD2	19q13.32c	chr19:52938044:52938093:+	EH-domain containing 2	-0.219114	0.120409
ILMN_1678054	TRIM21	11p15.4d	chr11:4362901:4362950:-	tripartite motif containing 21	0.219077	0.120497
ILMN_1662419	COX7A1	19q13.12b	chr19:41334415:41334464:-	cytochrome c oxidase subunit VIIa polypeptide 1 (muscle)	-0.219003	0.120671
ILMN_1757877	HCFC1R1	16p13.3d	chr16:3012709:3012758:-	host cell factor C1 regulator 1 (XPO1 dependent)	-0.218947	0.120802
ILMN_1662910	SFXN3	10q24.31a	chr10:102790265:102790314:+	sideroflexin 3	-0.218944	0.120808
ILMN_1696699	FAM184A	6q22.31a	chr6:119322971:119323020:-	family with sequence similarity 184, member A	0.218904	0.120902
ILMN_1736135	TYW1	7q11.21e-q11.22a	chr7:66341310:66341359:+	tRNA-yW synthesizing protein 1 homolog (S. cerevisiae)	0.218875	0.120971
ILMN_1675062	MYL9	20q11.23a	chr20:34611451:34611500:+	myosin, light chain 9, regulatory	-0.218851	0.121026
ILMN_1772706	AS3MT	10q24.32b	chr10:104604117:104604166:+		-0.218834	0.121067
ILMN_1805024	ERBB2IP	5q12.3b	chr5:65406747:65406796:+	erbb2 interacting protein	0.218796	0.121154
ILMN_1739256	BAHD1	15q15.1a	chr15:38547280:38547329:+	bromo adjacent homology domain containing 1	0.218782	0.121188
ILMN_1787345	DQ895251	12q13.12a	chr12:47602100:47602149:-		0.218764	0.12123
ILMN_1734867	NR2C1	12q22d	chr12:93948445:93948494:-		0.218751	0.12126
ILMN_2206474	C20orf39	20p11.21b-p11.21a	chr20:24594971:24595020:+		-0.218716	0.121342
ILMN_1663032	FNDC4	2p23.3a	chr2:27568529:27568578:-	fibronectin type III domain containing 4	-0.21864	0.121532
ILMN_1671048	ZNF644	1p22.2a	chr1:91176510:91176559:-		0.218581	0.121678
ILMN_1725079	TSPAN31	12q14.1a	chr12:56428139:56428188:+	tetraspanin 31	-0.218509	0.121859
ILMN_1730710	ADORA3	1p13.2d	chr1:111844014:111844063:-	adenosine A3 receptor	-0.218477	0.121939
ILMN_1733324	ITGB3	17q21.32a	chr17:42744795:42744844:+	integrin, beta 3 (platelet glycoprotein IIIa, antigen CD61)	-0.218386	0.122166
ILMN_1669851	STAG3L4	7q11.22a	chr7:66411511:66411560:+	stromal antigen 3-like 4	-0.218309	0.122356
ILMN_1790410	RNASEN	5p13.3c	chr5:31442717:31442724:-,chr5:31441546:31441587:-		0.218261	0.122476
ILMN_1692742	DENND3	8q24.3c	chr8:142274765:142274814:+	DENN/MADD domain containing 3	0.218165	0.122716
ILMN_1754121	CSK	15q24.1b	chr15:72882403:72882452:+	c-src tyrosine kinase	0.218163	0.12272
ILMN_1658257	ABCB5	7p15.3d	chr7:20751414:20751463:+	ATP-binding cassette, sub-family B (MDR/TAP), member 5	-0.218103	0.122871
ILMN_1723158	NOP2	12p13.31d	chr12:6536356:6536405:-		0.218099	0.122882
ILMN_2308582	CYB5R3	22q13.2b	chr22:41344855:41344904:-		-0.21806	0.122979
ILMN_1810200	ARPC2	2q35e	chr2:218790373:218790422:+		0.218051	0.123001
ILMN_1739397	GLMN	1p22.1e-p22.1d	chr1:92485207:92485250:-,chr1:92484786:92484791:-	glomulin, FKBP associated protein	0.218004	0.123117
ILMN_1765082	RBM10	Xp11.3a	chrX:46930858:46930907:+	RNA binding motif protein 10	0.21789	0.123402
ILMN_2114876	RPL11	1p36.11d	chr1:23894930:23894979:+		0.217865	0.123465
ILMN_2128750	PTTG1IP	21q22.3d-q22.3e	chr21:45094067:45094116:-		-0.21776	0.123726
ILMN_2368068	TCF20	22q13.2b	chr22:40886280:40886329:-		0.217735	0.123788
ILMN_1803882	VEGFA	6p21.1c	chr6:43861731:43861780:+		-0.217611	0.124096
ILMN_2050246	AGR3	7p21.1b	chr7:16866663:16866712:-		0.21761	0.124099
ILMN_2191822	ALG14	1p21.3d	chr1:95265345:95265394:-		-0.217608	0.124104
ILMN_1708375	IRF1	5q31.1b	chr5:131846771:131846820:-	interferon regulatory factor 1	0.21755	0.124247
ILMN_1730628	RNASE2	14q11.2c	chr14:20494074:20494123:+	ribonuclease, RNase A family, 2 (liver, eosinophil-derived neurotoxin)	-0.217528	0.124304
ILMN_1803110	SF3B3	16q22.1f	chr16:69163578:69163627:+	splicing factor 3b, subunit 3, 130kDa	0.217497	0.12438
ILMN_1714253	AGRP	16q22.1b	chr16:66074071:66074120:-	agouti related protein homolog (mouse)	-0.217471	0.124444
ILMN_2293131	ARHGEF1	19q13.2c	chr19:47080344:47080393:+		0.217154	0.125233
ILMN_1711452	UEVLD	11p15.1c	chr11:18510455:18510504:-	UEV and lactate/malate dehyrogenase domains	-0.217129	0.125297
ILMN_1659405	CR595074	2q36.1c	chr2:100985675:100985702:+,chr2:100987052:100987069:+		0.217036	0.125527
ILMN_1703273	UACA	15q23b	chr15:68734183:68734232:-		-0.217036	0.125527
ILMN_1710204	TNFRSF4	1p36.33b	chr1:1137211:1137260:-	tumor necrosis factor receptor superfamily, member 4	0.21702	0.125567
ILMN_1742705	SLC39A11	17q24.3c-q25.1a	chr17:68153895:68153944:-	solute carrier family 39 (metal ion transporter), member 11	-0.216986	0.125651
ILMN_2124064	REL	2p16.1a	chr2:61002816:61002865:+		0.216979	0.125669
ILMN_1673299	ZNF80	3q13.31a	chr3:115436745:115436794:-	zinc finger protein 80	0.216883	0.125906
ILMN_2234229	PRMT6	1p13.3d	chr1:107402956:107403005:+		0.216761	0.126209
ILMN_1659753	LAMP2	Xq24d	chrX:119459697:119459746:-	lysosomal-associated membrane protein 2	-0.216732	0.126282
ILMN_2148527	H19	11p15.5b	chr11:1973239:1973288:-	H19, imprinted maternally expressed transcript (non-protein coding)	-0.216701	0.126358
ILMN_2073202	MEI1	22q13.2b	chr22:40521790:40521797:+,chr22:40525204:40525245:+		0.216667	0.126443
ILMN_1664099	GLIS3	9p24.2a	chr9:3815775:3815824:-	GLIS family zinc finger 3	-0.216648	0.126489
ILMN_1688976	LOC100129233		chr5:106785274:106785323:-	uncharacterized LOC100129233	-0.216636	0.12652
ILMN_1766363	FLT3	13q12.2b	chr13:27476185:27476234:-	fms-related tyrosine kinase 3	0.216623	0.126553
ILMN_1687035	ADAMTSL4	1q21.2b-q21.2c	chr1:148797683:148797732:+	ADAMTS-like 4	-0.216454	0.126972
ILMN_1655348	GPR1	2q33.3b	chr2:206748954:206749003:-	G protein-coupled receptor 1	-0.216414	0.12707
ILMN_1768311	LOC23117	16p11.2d	chr16:30144051:30144097:-		0.216331	0.127277
ILMN_1658426	WNT10A	2q35e	chr2:219466511:219466560:+	wingless-type MMTV integration site family, member 10A	0.216293	0.12737
ILMN_1763891	LOC284297	19q13.42c	chr19:60722116:60722165:+		-0.216284	0.127392
ILMN_1665235	CRTAP	3p22.3c	chr3:33140904:33140953:+	cartilage associated protein	-0.216272	0.127423
ILMN_2094313	ZDHHC1	16q22.1b	chr16:65985841:65985890:-	zinc finger, DHHC-type containing 1	-0.216241	0.127498
ILMN_1663195	MCM7	7q22.1c	chr7:99528484:99528533:-	minichromosome maintenance complex component 7	0.216224	0.127543
ILMN_1677628	ZNF268	12q24.33d	chr12:132268118:132268167:+	zinc finger protein 268	-0.216214	0.127566
ILMN_1809928	COL6A2	21q22.3f	chr21:46370570:46370579:+,chr21:46370845:46370883:+,chr21:46373538:46373538:+		-0.216194	0.127615
ILMN_1723944	TARP	7p14.1e	chr7:38271613:38271662:-	TCR gamma alternate reading frame protein	0.216077	0.127906
ILMN_1670420	METAP2	12q22d	chr12:94432146:94432195:+	methionyl aminopeptidase 2	0.216064	0.127938
ILMN_1655765	MRPS21	1q21.2b	chr1:148533437:148533486:+	mitochondrial ribosomal protein S21	0.21601	0.128072
ILMN_1771135	ZKSCAN2	16p12.1b	chr16:25155082:25155131:-	zinc finger with KRAB and SCAN domains 2	0.215996	0.128107
ILMN_1798557	FAM153A	5q35.2d	chr5:177070918:177070967:-		0.215974	0.128162
ILMN_2383097	RPL17	18q21.1f	chr18:45271161:45271162:-,chr18:45270873:45270920:-		0.215969	0.128172
ILMN_2349600	BRD8	5q31.2c	chr5:137523678:137523727:-		0.215943	0.128238
ILMN_1750181	TESC	12q24.22a-q24.22b	chr12:115961344:115961393:-	tescalcin	0.215905	0.128331
ILMN_1765649	IRF3	19q13.33b	chr19:54854811:54854860:-	interferon regulatory factor 3	0.21587	0.128417
ILMN_1763828	MTF1	1p34.3b	chr1:38052607:38052656:-	metal-regulatory transcription factor 1	0.215822	0.128537
ILMN_1721411	PARP10	8q24.3g	chr8:145123857:145123906:-		0.21578	0.12864
ILMN_2117508	CTHRC1	8q22.3c	chr8:104463928:104463977:+		-0.215708	0.128818
ILMN_2236800	SON	21q22.11c	chr21:33854381:33854430:+		0.215686	0.128873
ILMN_1677484	SNAPC4	9q34.3d	chr9:138389894:138389943:-	small nuclear RNA activating complex, polypeptide 4, 190kDa	0.215505	0.12932
ILMN_1722522	CCNT2	2q21.3a	chr2:135430382:135430431:+	cyclin T2	0.215461	0.129428
ILMN_2042792	C13orf16	13q34b	chr13:110793154:110793203:+		-0.21543	0.129504
ILMN_1799853	SPTLC1	9q22.31a	chr9:93882119:93882168:-		-0.215405	0.129567
ILMN_1786823	ICAM2	17q23.3b	chr17:59433953:59434002:-	intercellular adhesion molecule 2	0.215399	0.129582
ILMN_1811347	LDB1	10q24.32a	chr10:103857596:103857645:-	LIM domain binding 1	0.215399	0.129583
ILMN_1769388	GJB2	13q12.11a	chr13:19659910:19659959:-	gap junction protein, beta 2, 26kDa	-0.215335	0.129739
ILMN_1699473	KIAA1967	8p21.3a	chr8:22518734:22518783:+	KIAA1967	0.215313	0.129795
ILMN_2323048	ERP29	12q24.13a	chr12:110945020:110945069:+		0.215239	0.129977
ILMN_1809086	XRN1	3q23d	chr3:143508236:143508285:-	5'-3' exoribonuclease 1	0.215165	0.13016
ILMN_1656902	HECTD3	1p34.1c	chr1:45240874:45240923:-	HECT domain containing E3 ubiquitin protein ligase 3	-0.214907	0.130796
ILMN_1779778	PRR19	19q13.2c	chr19:47506449:47506498:+	proline rich 19	0.214826	0.130995
ILMN_1686626	BAT1	6p21.33a	chr6:31606155:31606204:-		0.2148	0.13106
ILMN_1672741	ITSN1	21q22.11c	chr21:34130634:34130683:+		-0.214794	0.131072
ILMN_1810727	SLC25A45	11q13.1c	chr11:64899429:64899478:-	solute carrier family 25, member 45	0.214781	0.131106
ILMN_1712975	YIF1A	11q13.1e	chr11:65808683:65808732:-	Yip1 interacting factor homolog A (S. cerevisiae)	-0.214724	0.131245
ILMN_2081682	SMAP2	1p34.2d	chr1:40661422:40661471:+	small ArfGAP2	0.214708	0.131285
ILMN_1781472	CDC42BPA	1q42.13a	chr1:225247182:225247231:-	CDC42 binding protein kinase alpha (DMPK-like)	-0.214683	0.131346
ILMN_1664362	SGIP1	1p31.3a	chr1:66983070:66983119:+	SH3-domain GRB2-like (endophilin) interacting protein 1	-0.214677	0.131361
ILMN_1715886	CNOT7	8p22b	chr8:17131891:17131940:-		0.214605	0.131538
ILMN_2364022	SLC16A3	17q25.3g	chr17:77790597:77790646:+	solute carrier family 16, member 3 (monocarboxylic acid transporter 4)	-0.214595	0.131563
ILMN_1728180	CROP	17q21.33b	chr17:46184373:46184422:+		0.214563	0.131641
ILMN_2377957	KCNG3	2p21f	chr2:42522693:42522742:-		-0.214555	0.131661
ILMN_1680274	NTN3		chr2:89348953:89349002:-	netrin 3	0.214518	0.131752
ILMN_1681301	AIM2	1q23.1g-q23.2a	chr1:157302355:157302404:-	absent in melanoma 2	0.214443	0.131937
ILMN_1781386	WIPI1	17q24.2c	chr17:63929318:63929367:-	WD repeat domain, phosphoinositide interacting 1	-0.214368	0.132122
ILMN_1793305	GRXCR1	4p13c	chr4:42727152:42727201:+	glutaredoxin, cysteine rich 1	-0.214336	0.132199
ILMN_1700888	ENPP1	6q23.2a	chr6:132253574:132253623:+	ectonucleotide pyrophosphatase/phosphodiesterase 1	-0.214305	0.132275
ILMN_2181892	BEX2	Xq22.1e	chrX:102451098:102451147:-	brain expressed X-linked 2	0.214286	0.132322
ILMN_1770811	PELO	5q11.2b	chr5:52133371:52133420:+	pelota homolog (Drosophila)	-0.21425	0.13241
ILMN_1667315	STAG3L2	7q11.23d	chr7:73939147:73939196:-		0.214239	0.132438
ILMN_1737715	OSR2	8q22.2a	chr8:100033184:100033233:+		-0.214129	0.132707
ILMN_1712161	BCOR	Xp11.4c	chrX:39816613:39816662:-	BCL6 corepressor	0.214087	0.132811
ILMN_1710544	PCDH7	4p15.1e-p15.1d	chr4:30341546:30341595:+		-0.214083	0.132821
ILMN_1803490	CCDC34	11p14.1d	chr11:27327047:27327096:-		-0.214058	0.132883
ILMN_1745415	BBX	3q13.12b	chr3:109007031:109007080:+	bobby sox homolog (Drosophila)	0.21404	0.132927
ILMN_1661488	TPST2	22q12.1a	chr22:25316024:25316073:-	tyrosylprotein sulfotransferase 2	-0.214019	0.132978
ILMN_2145050	POM121	7q11.23a	chr7:72038496:72038545:+		0.213905	0.133255
ILMN_1778488	WDR41	5q14.1a	chr5:76763937:76763986:-	WD repeat domain 41	-0.213865	0.133354
ILMN_1891927	DCBLD1		chr6:117976221:117976270:+		-0.213774	0.133578
ILMN_1673638	RPS3A	4q31.3b	chr4:152245125:152245174:+		0.213722	0.133705
ILMN_1768505	IL13RA1	Xq24b	chrX:117812220:117812269:+	interleukin 13 receptor, alpha 1	-0.213662	0.133851
ILMN_1670672	TMEM37	2q14.2b	chr2:119911214:119911263:+	transmembrane protein 37	-0.213632	0.133925
ILMN_2290089	UBN1	16p13.3b	chr16:4838161:4838210:+	ubinuclein 1	0.213613	0.13397
ILMN_2289849	FCGR2A	1q23.3a	chr1:159755560:159755609:+		-0.213559	0.134104
ILMN_2045994	SEPW1	19q13.32c	chr19:52979582:52979631:+	selenoprotein W, 1	-0.213522	0.134194
ILMN_1843330	AI206621		chr2:189668942:189668991:-		-0.213418	0.134447
ILMN_1711166	WDR8	1p36.32b	chr1:3537488:3537537:-		0.213359	0.134591
ILMN_1697670	SRRM1	1p36.11c	chr1:24872180:24872229:+	serine/arginine repetitive matrix 1	0.213326	0.134672
ILMN_1731418	SP110	2q37.1a	chr2:230749568:230749617:-		0.21331	0.134712
ILMN_1672728	PRO0461	16p13.3d	chr16:2698795:2698844:+		-0.213176	0.135039
ILMN_1793559	C6orf204	6q22.31a	chr6:118939205:118939254:-		0.213087	0.135255
ILMN_1811327	MRPL27	17q21.33b	chr17:45800397:45800446:-		-0.21303	0.135394
ILMN_1795341	SFRS1	17q22d	chr17:53436030:53436079:-		0.213027	0.135403
ILMN_1800412	BMP1	8p21.3a	chr8:22125474:22125523:+		-0.212982	0.135511
ILMN_2211534	TMC8	17q25.3b	"chr17:73646902:73646916:+,chr17:73648510:73648544:+"	transmembrane channel-like 8	0.212966	0.135551
ILMN_1696583	ZNF169	9q22.32a	chr9:96103286:96103335:+	zinc finger protein 169	0.212947	0.135597
ILMN_1730077	RPUSD2	15q15.1b	chr15:38653856:38653905:+	RNA pseudouridylate synthase domain containing 2	0.212907	0.135695
ILMN_2161357	SFRS18	6q16.3a	chr6:99955251:99955300:-		0.212873	0.135777
ILMN_1741712	MS4A4A	11q12.2a	chr11:59832682:59832731:+	membrane-spanning 4-domains, subfamily A, member 4A	-0.212872	0.13578
ILMN_1715748	FLNC	7q32.1a	chr7:128286512:128286561:+	filamin C, gamma	-0.212702	0.136194
ILMN_1809285	DCP1A	3p21.1c-p21.1b	chr3:53297186:53297235:-	DCP1 decapping enzyme homolog A (S. cerevisiae)	0.212668	0.136275
ILMN_1718968	MT1E	16q13b	chr16:55218122:55218171:+		-0.212642	0.13634
ILMN_1655154	PTBP1	19p13.3i	chr19:763215:763264:+	polypyrimidine tract binding protein 1	0.212609	0.13642
ILMN_1763092	MCCD1	6p21.33a	chr6:31605730:31605779:+	mitochondrial coiled-coil domain 1	0.212561	0.136535
ILMN_2260991	TSPO	22q13.2c	chr22:41885255:41885304:+		-0.212458	0.136785
ILMN_1660027	FCGR2B	1q23.3b	chr1:159914011:159914060:+	Fc fragment of IgG, low affinity IIb, receptor (CD32)	-0.212406	0.136912
ILMN_1758457	TBC1D16	17q25.3d	chr17:75528444:75528493:-	TBC1 domain family, member 16	-0.212331	0.137095
ILMN_1749575	CYP7A1	8q12.1c	chr8:59565566:59565615:-	cytochrome P450, family 7, subfamily A, polypeptide 1	0.21231	0.137146
ILMN_1706531	ABCC5	3q27.1b	chr3:185120566:185120615:-		-0.21228	0.137218
ILMN_1713603	PRKCB	16p12.1b	chr16:24109987:24110036:+	protein kinase C, beta	0.212269	0.137245
ILMN_2344079	ZGPAT	20q13.33e	chr20:61837024:61837073:+		0.212227	0.137346
ILMN_1693334	P4HA1	10q22.1g	chr10:74437284:74437333:-	prolyl 4-hydroxylase, alpha polypeptide I	-0.212204	0.137401
ILMN_1790537	C16orf75	16p13.13c	chr16:11352686:11352735:+		0.21218	0.137461
ILMN_1798254	ACTR10	14q23.1b	chr14:57768702:57768738:+,chr14:57770841:57770853:+	actin-related protein 10 homolog (S. cerevisiae)	-0.212067	0.137733
ILMN_2179873	PHC3	3q26.2b	chr3:171297716:171297765:-		0.21204	0.1378
ILMN_2355831	FHL2	2q12.2a	chr2:105343740:105343789:-		-0.212032	0.13782
ILMN_1815719	PLCG2	16q23.2b-q23.3a	chr16:80549161:80549210:+	phospholipase C, gamma 2 (phosphatidylinositol-specific)	0.212017	0.137854
ILMN_1773154	NFKBIA	14q13.2b	chr14:34941351:34941359:-,chr14:34940977:34941017:-	nuclear factor of kappa light polypeptide gene enhancer in B-cells inhibitor, alpha	0.212017	0.137856
ILMN_1738578	FILIP1L	3q12.1c	chr3:101049762:101049811:-		-0.211893	0.138154
ILMN_1804663	THBS3	1q22a	chr1:153432027:153432076:-	thrombospondin 3	-0.21188	0.138187
ILMN_1758250	TRAFD1	12q24.13a	chr12:111075484:111075533:+	TRAF-type zinc finger domain containing 1	0.211874	0.138202
ILMN_1661399	ARL4A		chr4:40482667:40482716:+	ADP-ribosylation factor-like 4A	-0.211852	0.138253
ILMN_1687371	ZNF655		chr7:99008277:99008324:+		-0.211843	0.138275
ILMN_2163873	FNDC1	6q25.3e	chr6:159612800:159612849:+		-0.21182	0.138331
ILMN_2190842	KIR3DL1	19q13.42b	chr19:60070150:60070197:+		0.211741	0.138523
ILMN_2052790	NONO	Xq13.1d	chrX:70437472:70437521:+		0.21161	0.13884
ILMN_1731107	CCDC92	12q24.31e	chr12:122987020:122987069:-	coiled-coil domain containing 92	-0.211582	0.138905
ILMN_1694757	CTSL1	9q21.33c	chr9:89531002:89531051:+	cathepsin L1	-0.21157	0.138936
ILMN_1761324	MITF	3p14.1a	chr3:69871397:69871446:+		-0.211546	0.138994
ILMN_1769546	RIN2	20p11.23b	chr20:19930830:19930879:+	Ras and Rab interactor 2	-0.211421	0.139294
ILMN_1755415	SAMD3	6q23.1a-q23.1b	chr6:130547276:130547306:-,chr6:130547007:130547025:-	sterile alpha motif domain containing 3	0.211392	0.139364
ILMN_1798373	ITPRIPL1	2q11.2a	chr2:96357495:96357544:+		0.211351	0.139462
ILMN_1708203	OTUD4	4q31.22a	chr4:146275311:146275360:-	OTU domain containing 4	0.211324	0.139529
ILMN_1788062	SH3GL1	19p13.3d	chr19:4311441:4311490:-	SH3-domain GRB2-like 1	-0.211314	0.139551
ILMN_2394193	C14orf138	14q22.1b	chr14:49645400:49645449:-		0.211287	0.139618
ILMN_1759312	AMPD1	1p13.2a	chr1:115017308:115017357:-	adenosine monophosphate deaminase 1	0.211236	0.13974
ILMN_1702636	TUBB6	18p11.21e	chr18:12298730:12298779:+		-0.211225	0.139765
ILMN_1710186	CCL17	16q13c	chr16:56006528:56006577:+	chemokine (C-C motif) ligand 17	0.211221	0.139776
ILMN_1762046	ZNF776	19q13.43b	chr19:62892521:62892570:+	zinc finger protein 776	0.211217	0.139787
ILMN_1765557	OLFML2B	1q23.3b	chr1:160219795:160219844:-	olfactomedin-like 2B	-0.211184	0.139865
ILMN_1712475	HS3ST2	16p12.1c	chr16:22834889:22834938:+	heparan sulfate (glucosamine) 3-O-sulfotransferase 2	-0.211159	0.139926
ILMN_1732827	ILK	11p15.4c	chr11:6581935:6581984:+	integrin-linked kinase	0.211156	0.139933
ILMN_1705682	LEPREL2	12p13.31d	chr12:6819017:6819066:+	leprecan-like 2	-0.21112	0.14002
ILMN_1664369	DHTKD1	10p14a	chr10:12204858:12204907:+	dehydrogenase E1 and transketolase domain containing 1	0.211101	0.140065
ILMN_1787576	CLCNKA	1p36.13f	chr1:16233072:16233121:+	chloride channel, voltage-sensitive Ka	-0.211042	0.140207
ILMN_1683026	PSMB10	16q22.1b	chr16:66525962:66526011:-	proteasome (prosome, macropain) subunit, beta type, 10	0.21102	0.140259
ILMN_1769383	GIMAP5	7q36.1c	chr7:150071390:150071439:+	GTPase, IMAP family member 5	0.210881	0.140593
ILMN_1743714	CARD10	22q13.1a	chr22:36216557:36216606:-	caspase recruitment domain family, member 10	-0.210865	0.140632
ILMN_1776777	ADAR	1q21.3e	chr1:152821281:152821330:-	adenosine deaminase, RNA-specific	0.210832	0.140711
ILMN_1813430	TRIM69	15q21.1a	chr15:42846837:42846886:+		0.210827	0.140722
ILMN_1652955	RPS27		chr1:152230718:152230765:+	ribosomal protein S27	0.210797	0.140796
ILMN_1685834	AMPH	7p14.1e	chr7:38390069:38390118:-	amphiphysin	-0.210767	0.140866
ILMN_1745954	CORO1C	12q24.11a	chr12:107563255:107563304:-	coronin, actin binding protein, 1C	-0.210767	0.140867
ILMN_2081087	HSPA12A	10q25.3b	chr10:118420718:118420767:-	heat shock 70kDa protein 12A	-0.210696	0.141036
ILMN_1714965	NFKB1	4q24b	chr4:103757112:103757161:+	nuclear factor of kappa light polypeptide gene enhancer in B-cells 1	0.210656	0.141133
ILMN_1758938	SLC31A2	9q32b	chr9:114965849:114965898:+	solute carrier family 31 (copper transporters), member 2	-0.21062	0.141219
ILMN_1752575	USP42	7p22.1b	chr7:6151721:6151770:+	ubiquitin specific peptidase 42	0.210576	0.141323
ILMN_1681411	X58813		"chr7:141659572:141659579:+,chr7:141659690:141659731:+"		0.210547	0.141393
ILMN_1730549	FAM108A1		chr19:1828772:1828821:-		0.210525	0.141448
ILMN_1730658	YTHDF2	1p35.3a	chr1:28968443:28968492:+	YTH domain family, member 2	0.210498	0.14151
ILMN_1656134	CNOT7	8p22b	chr8:17134332:17134381:-	CCR4-NOT transcription complex, subunit 7	0.210492	0.141525
ILMN_1730824	ZNF512	2p23.3a	chr2:27698993:27699042:+	zinc finger protein 512	0.210491	0.141529
ILMN_1734653	FNDC1	6q25.3e	chr6:159612598:159612647:+	fibronectin type III domain containing 1	-0.210476	0.141563
ILMN_2061185	SH2B1	16p11.2e	chr16:28792705:28792754:+	SH2B adaptor protein 1	0.210462	0.141597
ILMN_1725414	MRP6	16p13.11a	chr16:16151936:16151950:-,chr16:16151565:16151599:-		0.210425	0.141686
ILMN_1677483	EXOSC1	10q24.1b	chr10:99195499:99195548:-	exosome component 1	-0.210385	0.141781
ILMN_1746716	FAM108A1		chr1:212845686:212845735:-		0.210369	0.14182
ILMN_1690494	RPL6	12q24.13a	chr12:111327447:111327496:-		0.210367	0.141825
ILMN_1730906	FILIP1L	3q12.1c	chr3:101050073:101050122:-	filamin A interacting protein 1-like	-0.21035	0.141864
ILMN_2070896	BMPR2	2q33.1g	chr2:203140272:203140321:+		-0.210331	0.141909
ILMN_1689725	RPLP1	15q23a	chr15:67534876:67534925:+	ribosomal protein, large, P1	0.210313	0.141953
ILMN_2206746	BGN	Xq28f	chrX:152428129:152428178:+	biglycan	-0.210235	0.14214
ILMN_1659952	MTMR2	11q21c	chr11:95205824:95205873:-	myotubularin related protein 2	-0.210209	0.142201
ILMN_1769545	PRPF19	11q12.2a	chr11:60414964:60415013:-	PRP19/PSO4 pre-mRNA processing factor 19 homolog (S. cerevisiae)	0.210209	0.142202
ILMN_1680010	KIAA0753	17p13.2a	chr17:6422689:6422738:-	KIAA0753	0.210059	0.14262
ILMN_1669377	AP4B1	1p13.2b	chr1:114239374:114239423:-	adaptor-related protein complex 4, beta 1 subunit	0.210024	0.142718
ILMN_2337263	PKIB	6q22.31c	chr6:123080713:123080762:+		-0.210019	0.142731
ILMN_2413527	VCL	10q22.2a-q22.2b	chr10:75548445:75548494:+		-0.210011	0.142754
ILMN_2358202	SRRT	7q22.1c	chr7:100324111:100324160:+	serrate RNA effector molecule homolog (Arabidopsis)	0.209994	0.142802
ILMN_2170080	CICE	3p25.3c	chr3:10034578:10034627:-		-0.209868	0.143153
ILMN_1709050	C11orf63	11q24.1b	chr11:122280189:122280238:+		-0.209814	0.143304
ILMN_1700413	MAFF	22q13.1b	chr22:36928052:36928101:+		0.209799	0.143346
ILMN_1730622	EVL	14q32.2b	chr14:99680235:99680284:+	Enah/Vasp-like	0.209663	0.143726
ILMN_1810054	CNN1	19p13.2a	chr19:11521806:11521855:+	calponin 1, basic, smooth muscle	-0.209613	0.143863
ILMN_1709227	CCDC84	11q23.3e	chr11:118391271:118391320:+	coiled-coil domain containing 84	0.209429	0.144377
ILMN_1807611	PPIG	2q31.1a	chr2:170201810:170201859:+	peptidylprolyl isomerase G (cyclophilin G)	0.209423	0.144392
ILMN_1721636	TSC22D4	7q22.1c	chr7:99902432:99902481:-	TSC22 domain family, member 4	0.209345	0.144612
ILMN_1782748	FMNL1	17q21.31d	chr17:40680125:40680174:+	formin-like 1	0.209341	0.144623
ILMN_1689123	CCNK	14q32.2b	chr14:99047294:99047343:+	cyclin K	0.209273	0.144813
ILMN_1714327	SETD1A	16p11.2c	chr16:30903280:30903329:+	SET domain containing 1A	0.209222	0.144954
ILMN_2378048	HNRNPK	9q21.32c	chr9:85773504:85773553:-		0.209183	0.145062
ILMN_1730048	C7orf26	7p22.1a	chr7:6614639:6614688:+	chromosome 7 open reading frame 26	0.209116	0.145248
ILMN_1709237	EPHX2	8p21.1e	chr8:27457993:27458042:+	epoxide hydrolase 2, cytoplasmic	0.209085	0.145336
ILMN_1718449	NSUN5C	7q11.23a	chr7:72057788:72057792:-,chr7:72057533:72057577:-		0.209066	0.145387
ILMN_1757757	TM6SF2	19p13.11a	chr19:19236420:19236469:-		-0.209064	0.145393
ILMN_2393765	IGLL1	22q11.23a	chr22:22245479:22245528:-		0.209019	0.145519
ILMN_2230902	CTNNA1	5q31.2d	chr5:138298393:138298442:+		-0.209001	0.145569
ILMN_2247594	RPLP1	15q23a	chr15:67533042:67533091:+		0.208981	0.145625
ILMN_1790761	POSTN	13q13.3c	chr13:37041437:37041443:-,chr13:37036656:37036697:-,chr13:37035507:37035507:-	periostin, osteoblast specific factor	-0.208939	0.145741
ILMN_1810037	RUSC2	9p13.3b	chr9:35551717:35551766:+	RUN and SH3 domain containing 2	-0.208819	0.146076
ILMN_1797822	KIAA0746	4p15.2c	chr4:25358345:25358394:-		0.208818	0.146079
ILMN_2180624	TMCO6	5q31.3b	chr5:140005009:140005058:+	transmembrane and coiled-coil domains 6	0.208776	0.146195
ILMN_1766000	PM20D2	6q15c	chr6:89931452:89931501:+	peptidase M20 domain containing 2	0.208685	0.146449
ILMN_1654445	RPL36P14	9q31.3a	chr9:110429147:110429196:+	ribosomal protein L36 pseudogene 14	0.208653	0.146536
ILMN_1741954	SMYD3	1q44c-q44d	chr1:243979471:243979520:-	SET and MYND domain containing 3	-0.208648	0.14655
ILMN_1797341	ARID1A	1p36.11a	chr1:26980835:26980884:+		0.208611	0.146653
ILMN_1786039	RNF34	12q24.31b	chr12:120346322:120346371:+		0.208597	0.146694
ILMN_1788387	DKFZp434G1115	13q32.1b	chr13:95251946:95251995:-		-0.20852	0.146906
ILMN_1710495	PAPLN	14q24.2b	chr14:72810822:72810871:+	papilin, proteoglycan-like sulfated glycoprotein	0.208519	0.14691
ILMN_1797796	AMY1A	1p21.1c	chr1:104040479:104040528:-		0.208517	0.146915
ILMN_2263466	ACADVL	17p13.1d	chr17:7064520:7064569:+		-0.208473	0.147037
ILMN_1722648	SF3B4	1q21.2a	chr1:148161940:148161989:-	splicing factor 3b, subunit 4, 49kDa	0.208434	0.147146
ILMN_1675684	APOBEC3C	22q13.1c	chr22:37744557:37744606:+	apolipoprotein B mRNA editing enzyme, catalytic polypeptide-like 3C	0.208411	0.147209
ILMN_1696419	STOM	9q33.2a	chr9:123150195:123150244:-	stomatin	-0.208374	0.147311
ILMN_2221768	PRAMEF9	1p36.21d	chr1:12861725:12861774:-		0.208292	0.147539
ILMN_1659800	BCL11A	2p16.1a	chr2:60626890:60626939:-	B-cell CLL/lymphoma 11A (zinc finger protein)	0.208234	0.1477
ILMN_1767182	CMIP	16q23.2b	chr16:80036519:80036568:+		0.20821	0.147767
ILMN_2127605	LRP3	19q13.11b	chr19:38390334:38390383:+	low density lipoprotein receptor-related protein 3	-0.208201	0.147791
ILMN_1685608	NPTX2	7q22.1a	chr7:98096728:98096777:+	neuronal pentraxin II	-0.208046	0.148223
ILMN_1782798	MDFI	6p21.1g	chr6:41729622:41729671:+	MyoD family inhibitor	0.207982	0.1484
ILMN_1659306	SVIL	10p11.23b	chr10:29861789:29861838:-	supervillin	-0.207967	0.148442
ILMN_1743103	SH3PXD2A	10q24.33a	chr10:105343907:105343956:-	SH3 and PX domains 2A	-0.207965	0.148447
ILMN_2313730	RHOC	1p13.2c	chr1:113045362:113045411:-		-0.207961	0.148457
ILMN_2112301	DRAP1	11q13.1d	chr11:65445458:65445507:+	DR1-associated protein 1 (negative cofactor 2 alpha)	0.207921	0.148568
ILMN_2206009	FCAMR	1q32.1h	chr1:205198460:205198509:-		0.207828	0.148826
ILMN_1706645	C6orf150	6q13c	chr6:74191853:74191902:-		0.207807	0.148884
ILMN_1777058	HIATL2	9q22.32a	chr9:98751661:98751710:-		-0.207747	0.149051
ILMN_1704537	PGDH3	1p12a	chr1:120088264:120088313:+		0.207731	0.149095
ILMN_2169439	ITGAV	2q32.1e	chr2:187253107:187253156:+	integrin, alpha V (vitronectin receptor, alpha polypeptide, antigen CD51)	-0.207715	0.149139
ILMN_1704247	LAMA3	18q11.2b-q11.2c	chr18:19707081:19707130:+		-0.207698	0.149187
ILMN_1789384	QSOX2	9q34.3d	chr9:138238248:138238297:-	quiescin Q6 sulfhydryl oxidase 2	0.207634	0.149363
ILMN_1755883	RPS27A	2p16.1d	chr2:55313346:55313348:+,chr2:55313448:55313494:+		0.207633	0.149367
ILMN_2412336	AKR1C2	10p15.1c	chr10:5022031:5022080:-	aldo-keto reductase family 1, member C2 (dihydrodiol dehydrogenase 2; bile acid binding protein; 3-alpha hydroxysteroid dehydrogenase, type III)	-0.207631	0.149372
ILMN_2192316	TOP1	20q12b-q12c	chr20:39186050:39186099:+		0.207603	0.149449
ILMN_1706426	DSTN	20p12.1a	chr20:17536359:17536408:+	destrin (actin depolymerizing factor)	-0.207576	0.149524
ILMN_1673586	SLC6A6	3p25.1a	chr3:14503819:14503868:+	solute carrier family 6 (neurotransmitter transporter, taurine), member 6	-0.207574	0.149532
ILMN_1691276	CXXC1	18q21.1g	chr18:46062736:46062785:-	CXXC finger protein 1	0.207569	0.149545
ILMN_2262957	WIPF1	2q31.1g	chr2:175255789:175255838:-		-0.20746	0.149845
ILMN_1780887	USP21	1q23.3a	chr1:159401794:159401843:+		0.207412	0.149978
ILMN_1703226	KTI12	1p32.3e	chr1:52270628:52270677:-	KTI12 homolog, chromatin associated (S. cerevisiae)	0.207362	0.150116
ILMN_1701681	SEC11C	18q21.32a	chr18:54973975:54974019:+,chr18:54975820:54975824:+	SEC11 homolog C (S. cerevisiae)	0.207297	0.150296
ILMN_1729251	MYH4	17p13.1a	chr17:10287518:10287567:-	myosin, heavy chain 4, skeletal muscle	-0.207273	0.150364
ILMN_2145153	ANKRD35	1q21.1b	chr1:144279681:144279730:+		0.207232	0.150476
ILMN_1802654	GLT8D2	12q23.3a	chr12:102907347:102907396:-	glycosyltransferase 8 domain containing 2	-0.207164	0.150665
ILMN_1656310	IDO1	8p11.22a-p11.21c	chr8:39904712:39904761:+	indoleamine 2,3-dioxygenase 1	0.207147	0.150712
ILMN_1872446	AL109696		chr15:86208041:86208090:-		0.207106	0.150826
ILMN_2181241	RPL23A_25_1182	11q23.3e	chr11:118378966:118379015:-		0.206972	0.151195
ILMN_1775956	BC069026	2q31.1b	chr2:171282393:171282442:+		-0.206935	0.151295
ILMN_1670079	OMA1	1p32.1f	chr1:58744363:58744412:-	OMA1 zinc metallopeptidase homolog (S. cerevisiae)	0.206934	0.1513
ILMN_1752299	RAB6A	3q22.1e	chr3:135025933:135025982:-	RAB6A, member RAS oncogene family	-0.206924	0.151327
ILMN_1724490	PSPC1	13q12.11a	chr13:19202397:19202446:-	paraspeckle component 1	0.206821	0.15161
ILMN_1801664	POLR3K	16p13.3f	chr16:37263:37312:-	polymerase (RNA) III (DNA directed) polypeptide K, 12.3 kDa	0.206695	0.151958
ILMN_1736575	TRIM28	19q13.43c	chr19:63753379:63753428:+	tripartite motif containing 28	0.20667	0.152026
ILMN_1729225	SORCS2	4p16.1e-p16.1d	chr4:7795162:7795211:+	sortilin-related VPS10 domain containing receptor 2	-0.206642	0.152104
ILMN_2349982	FGF1	5q31.3d	chr5:141953856:141953905:-		-0.206602	0.152215
ILMN_1736814	ICln	11q14.1a	chr11:77005107:77005156:-		0.206518	0.152446
ILMN_1785272	COL1A2	7q21.3a	chr7:93895613:93895662:+	collagen, type I, alpha 2	-0.206503	0.152486
ILMN_2310909	ATP2A3	17p13.2c	chr17:3774407:3774456:-		0.206474	0.152567
ILMN_1665455	DCUN1D3	16p12.2c	chr16:20777029:20777078:-	DCN1, defective in cullin neddylation 1, domain containing 3 (S. cerevisiae)	-0.206427	0.152695
ILMN_1670844	OPN3	1q43e	chr1:239834214:239834263:-	opsin 3	-0.206412	0.152737
ILMN_1688670	CDCP1	3p21.31k	chr3:45128590:45128639:-	CUB domain containing protein 1	-0.206374	0.152841
ILMN_2354191	CD8B	2p11.2e	chr2:86933633:86933682:-		0.206342	0.152929
ILMN_1724191	LCLAT1	2p23.1b	chr2:30536007:30536056:+		0.20634	0.152934
ILMN_1785427	SYNE1	6q25.1c-q25.2a	chr6:152713067:152713116:-		-0.2063	0.153045
ILMN_2347949	G6PD	Xq28g	chrX:153412804:153412853:-		-0.206267	0.153137
ILMN_1686555	FYN	6q21i	chr6:112089497:112089546:-	FYN oncogene related to SRC, FGR, YES	0.206267	0.153138
ILMN_1740217	HACE1	6q21a	chr6:105325788:105325837:-	HECT domain and ankyrin repeat containing E3 ubiquitin protein ligase 1	0.206245	0.153198
ILMN_1815107	MATR3	5q31.2d	chr5:138693821:138693870:+		0.20622	0.153265
ILMN_1770161	LOC285550	4p15.32d	chr4:15342563:15342612:+		-0.20619	0.153348
ILMN_1810941	COMT	22q11.21c	chr22:18328775:18328812:+,chr22:18330050:18330061:+		-0.206185	0.153361
ILMN_1714820	ITGB1	10p11.22b	chr10:33239237:33239286:-	integrin, beta 1 (fibronectin receptor, beta polypeptide, antigen CD29 includes MDF2, MSK12)	-0.206154	0.153446
ILMN_1763002	PDXDC1		chr16:15039086:15039135:+		-0.2061	0.153596
ILMN_2230624	RPL18	19q13.33a	chr19:53810420:53810469:-		0.206092	0.153618
ILMN_1695334	PYGO2	1q21.3e	chr1:153196433:153196482:-	pygopus homolog 2 (Drosophila)	0.206009	0.153846
ILMN_1673880	EFEMP1	2p16.1d	chr2:56002999:56003048:-	EGF containing fibulin-like extracellular matrix protein 1	-0.205977	0.153932
ILMN_1682996	VWA5A	11q24.1c-q24.2a	chr11:123499335:123499371:+,chr11:123499577:123499589:+	von Willebrand factor A domain containing 5A	-0.205922	0.154083
ILMN_2408576	FAM129B	9q34.11a	chr9:129307629:129307678:-		-0.205852	0.154277
ILMN_1701308	COL1A1	17q21.33a	chr17:45616600:45616649:-	collagen, type I, alpha 1	-0.205804	0.154408
ILMN_2188862	GDF15	19p13.11c	chr19:18360687:18360736:+	growth differentiation factor 15	-0.205798	0.154424
ILMN_1682910	PAPST2	6p24.3b	chr6:8358592:8358641:-		-0.205757	0.154538
ILMN_1709484	BLM	15q26.1c	chr15:89155580:89155629:+	Bloom syndrome, RecQ helicase-like	0.205739	0.154585
ILMN_1769280	SPRY1	4q28.1a	chr4:124540150:124540199:+		-0.205732	0.154606
ILMN_1712308	FSTL4	5q31.1c-q31.1d	chr5:132560458:132560507:-		-0.205639	0.154861
ILMN_1689324	X04939		chr14:21160283:21160332:+		0.205606	0.15495
ILMN_1788878	MORN4	10q24.1b	chr10:99364558:99364607:-	MORN repeat containing 4	-0.205606	0.15495
ILMN_2399016	MMP28	17q12b	chr17:31130036:31130085:-		-0.205598	0.154974
ILMN_1772487	SFRS14	19p13.11b	chr19:18966184:18966233:-		0.205584	0.155012
ILMN_2105441	BC020889	4q13.3b	chr4:71740978:71741027:-		0.205582	0.155018
ILMN_1672553	SLC43A3	11q12.1a	chr11:56951119:56951168:-	solute carrier family 43, member 3	-0.205507	0.155222
ILMN_1759436	NOSIP	19q13.33b	chr19:54751618:54751619:-,chr19:54751447:54751494:-	nitric oxide synthase interacting protein	0.205471	0.155322
ILMN_2377385	SERPINA9	14q32.13a	chr14:93998979:93999028:-		0.205443	0.155397
ILMN_1720703	SLC25A3	12q23.1c	chr12:97511752:97511801:+	solute carrier family 25 (mitochondrial carrier; phosphate carrier), member 3	-0.205436	0.155417
ILMN_2411897	KLF10	8q22.3b	chr8:103731514:103731563:-		-0.205417	0.155467
ILMN_2136133	PABPC1	8q22.3a	chr8:101784584:101784633:-	poly(A) binding protein, cytoplasmic 1	0.205355	0.155639
ILMN_1758816	UGT8	4q26b	chr4:115816632:115816681:+	UDP glycosyltransferase 8	0.205343	0.155671
ILMN_2104696	ERICH1	8p23.3b	chr8:604439:604488:-	glutamate-rich 1	0.205275	0.155855
ILMN_2364072	CLCNKA	1p36.13f	chr1:16233060:16233109:+		-0.205247	0.155934
ILMN_2132599	ANKRD22	10q23.31b	chr10:90572566:90572615:-		0.205214	0.156025
ILMN_1770344	INE1	Xp11.3a	chrX:46949860:46949909:+	inactivation escape 1 (non-protein coding)	-0.205172	0.156137
ILMN_2196347	CDKN1B	12p13.1b	chr12:12766376:12766425:+		0.205161	0.156168
ILMN_1763605	DIDO1	20q13.33d	chr20:60989272:60989321:-	death inducer-obliterator 1	0.205122	0.156275
ILMN_1794707	ATHL1	11p15.5d	chr11:285278:285327:+	ATH1, acid trehalase-like 1 (yeast)	0.205119	0.156284
ILMN_1659874	SFRS15	21q22.11b	chr21:31965738:31965787:-		0.20502	0.156562
ILMN_1753819	RFFL	17q12a	chr17:30360905:30360954:-		0.204975	0.156689
ILMN_1752952	MMP28	17q12b	chr17:31130377:31130426:-	matrix metallopeptidase 28	-0.204967	0.156712
ILMN_2352042	MRPL4	19p13.2c	chr19:10230195:10230198:+,chr19:10230285:10230330:+		0.204924	0.156831
ILMN_1677880	PYCR1	17q25.3g	chr17:77492220:77492269:-	pyrroline-5-carboxylate reductase 1	-0.204904	0.156886
ILMN_1701933	SNCA	4q22.1d	chr4:90866611:90866660:-	synuclein, alpha (non A4 component of amyloid precursor)	-0.204894	0.156917
ILMN_1794399	SNRK	3p22.1a	chr3:43367083:43367132:+	SNF related kinase	0.204855	0.157027
ILMN_1714523	HEPH	Xq12a	chrX:65403801:65403850:+		-0.204752	0.157324
ILMN_1697024	STYX		chr14:52311337:52311386:+	serine/threonine/tyrosine interacting protein	0.204739	0.15736
ILMN_1708105	EZH2	7q36.1a	chr7:148135652:148135701:-		0.204602	0.157751
ILMN_1682774	C13orf27	13q33.1b	chr13:102216834:102216883:-		0.204585	0.157801
ILMN_1692714	TBX21	17q21.32b	chr17:43178256:43178305:+	T-box 21	0.204538	0.157935
ILMN_2413323	GRP	18q21.32a	chr18:55048907:55048956:+		-0.204448	0.15819
ILMN_2407775	RGS13	1q31.2b	chr1:190894100:190894120:+,chr1:190895091:190895119:+	regulator of G-protein signaling 13	0.204401	0.158324
ILMN_2331525	PRKD2	19q13.32b	chr19:51870130:51870167:-,chr19:51869821:51869832:-		0.204318	0.158563
ILMN_2063586	CLIC4	1p36.11c	chr1:25042878:25042927:+		-0.204284	0.158659
ILMN_2375599	RNH1	11p15.5d	chr11:487971:487998:-,chr11:485032:485053:-		-0.204195	0.158913
ILMN_1783909	COL6A2	21q22.3f	chr21:46376821:46376870:+		-0.204177	0.158965
ILMN_1707585	SLC46A2	9q32b	chr9:114681120:114681169:-	solute carrier family 46, member 2	-0.204145	0.159055
ILMN_1660424	AFAP1	4p16.1d	chr4:7924831:7924880:-	actin filament associated protein 1	-0.204143	0.159061
ILMN_2212763	ICAM3	19p13.2c	chr19:10305660:10305709:-	intercellular adhesion molecule 3	0.20413	0.1591
ILMN_2102330	COL8A2	1p34.3d	chr1:36333772:36333821:-		-0.204091	0.15921
ILMN_2217513	GLB1L	2q35f	chr2:219810216:219810265:-	galactosidase, beta 1-like	-0.204049	0.15933
ILMN_2067370	SNRPF	12q22d	chr12:94776954:94776985:+,chr12:94779077:94779094:+	small nuclear ribonucleoprotein polypeptide F	0.203846	0.159907
ILMN_2369682	HNRNPA2B1	7p15.2b	chr7:26198325:26198374:-		0.203662	0.160432
ILMN_1803317	C9orf114	9q34.11c	chr9:130624240:130624289:-	chromosome 9 open reading frame 114	0.203634	0.160512
ILMN_1775734	SH2D3C	9q34.11a	chr9:129540656:129540705:-		0.20363	0.160524
ILMN_2391345	C9orf23	9p13.3c	chr9:34600874:34600923:-		0.20362	0.16055
ILMN_1730685	MRPL16	11q12.1d	chr11:59330435:59330484:-	mitochondrial ribosomal protein L16	0.203578	0.160669
ILMN_1682038	SNORA25	11q21a	chr11:93103398:93103447:-	small nucleolar RNA, H/ACA box 25	0.203568	0.160699
ILMN_1779071	FEZ1	11q24.2b	chr11:124821022:124821071:-		-0.203551	0.160747
ILMN_1707694	FAM22A	10q23.2b	chr10:88984259:88984308:+		-0.203533	0.160799
ILMN_1699598	AP2M1	3q27.1b	chr3:185384294:185384343:+	adaptor-related protein complex 2, mu 1 subunit	-0.203528	0.160813
ILMN_1665135	RBBP6	16p12.1b	chr16:24467963:24468012:+	retinoblastoma binding protein 6	0.203478	0.160956
ILMN_1798346	KIAA1468	18q21.33a	chr18:58123750:58123799:+	KIAA1468	0.203432	0.161085
ILMN_1704206	NPSR1	7p14.3a	chr7:34854746:34854795:+	neuropeptide S receptor 1	0.20338	0.161233
ILMN_1683792	LAP3	4p15.32b	chr4:17218210:17218259:+	leucine aminopeptidase 3	0.203364	0.161278
ILMN_1767111	ANO10	3p22.1a-p21.33e	chr3:43383053:43383102:-	anoctamin 10	-0.203318	0.161408
ILMN_2124951	RBMX	Xq26.3c	chrX:135784019:135784068:-		0.203294	0.161476
ILMN_1788078	ACOT7	1p36.31a	chr1:6343218:6343267:-		0.203294	0.161478
ILMN_1692077	MXRA7	17q25.1d-q25.2a	chr17:72191553:72191602:-	matrix-remodelling associated 7	-0.203274	0.161534
ILMN_1661417	MAGED2	Xp11.21a	chrX:54852320:54852369:+	melanoma antigen family D, 2	0.203272	0.161539
ILMN_1737406	DQ890752	10p15.1e	chr10:3813833:3813846:-,chr10:3812386:3812421:-		-0.203261	0.16157
ILMN_2130411	KDELR1	19q13.32c	chr19:53577749:53577798:-	KDEL (Lys-Asp-Glu-Leu) endoplasmic reticulum protein retention receptor 1	-0.203258	0.161579
ILMN_1810374	TMEM156	4p14c	chr4:38649047:38649048:-,chr4:38645610:38645657:-	transmembrane protein 156	0.203251	0.161598
ILMN_1740604	RAB11FIP5	2p13.2b	chr2:73154119:73154168:-	RAB11 family interacting protein 5 (class I)	-0.203247	0.161611
ILMN_1682873	RPL7A	18q12.2d	chr9:135207962:135208007:+		0.20321	0.161716
ILMN_2196328	POSTN	13q13.3c	chr13:37035106:37035155:-		-0.203191	0.161769
ILMN_2208413	ARHGAP15	2q22.2a	chr2:144242058:144242107:+	Rho GTPase activating protein 15	0.203144	0.161902
ILMN_1782729	CLECL1	12p13.31a	chr12:9776824:9776873:-	C-type lectin-like 1	0.203127	0.161953
ILMN_1677384	PTGER3	1p31.1j	chr1:71209285:71209334:-	prostaglandin E receptor 3 (subtype EP3)	-0.203099	0.162031
ILMN_1741334	IKZF4	12q13.2c	chr12:54717701:54717750:+	IKAROS family zinc finger 4 (Eos)	0.203069	0.162116
ILMN_1658094	ZNF365	10q21.2b	chr10:63831873:63831922:+	zinc finger protein 365	-0.203037	0.162205
ILMN_1690487	PCM1	8p22a	chr8:17916563:17916612:+	pericentriolar material 1	0.203028	0.162233
ILMN_1706960	KIAA1217	10p12.2a-p12.1d	chr10:24876591:24876640:+	KIAA1217	-0.203024	0.162243
ILMN_1732630	CRISP1	6p12.3b	chr6:49910658:49910707:-	cysteine-rich secretory protein 1	-0.202976	0.162379
ILMN_2246328	PTPN22	1p13.2b	chr1:114158150:114158199:-		0.202967	0.162404
ILMN_1727970	ONECUT1	15q21.2c	chr15:50837249:50837298:-	one cut homeobox 1	0.202957	0.162434
ILMN_1698365	NHLRC3	13q13.3d	chr13:38514295:38514344:+	NHL repeat containing 3	-0.202939	0.162483
ILMN_2058795	PGCP	8q22.1d-q22.1e	chr8:98224620:98224669:+		-0.202879	0.162657
ILMN_2371590	DDX17	22q13.1b	chr22:37209482:37209531:-		0.202865	0.162697
ILMN_2411745	EML1	14q32.2b	chr14:99476831:99476880:+		-0.202631	0.163373
ILMN_1670188	TNFSF13	17p13.1d	chr17:7393530:7393562:+,chr17:7394161:7394177:+	tumor necrosis factor (ligand) superfamily, member 13	-0.202594	0.163478
ILMN_1796710	PHC1	12p13.31b	chr12:8983761:8983810:+		0.202467	0.163844
ILMN_1887403	DBT	1p21.2a	chr1:100430719:100430768:-	dihydrolipoamide branched chain transacylase E2	0.202403	0.164028
ILMN_2218277	RPS2	16p13.3e	chr16:1953192:1953241:-		0.202345	0.164195
ILMN_1801223	WTIP	19q13.11c	chr19:39683802:39683851:+	Wilms tumor 1 interacting protein	-0.202337	0.164216
ILMN_1714622	TNRC6A	16p12.1b	chr16:24743007:24743056:+	trinucleotide repeat containing 6A	0.202282	0.164376
ILMN_1688070	WBSCR20C	7q11.23a	chr7:72057601:72057650:-		0.20225	0.164466
ILMN_1813379	TNFRSF9	1p36.23b	chr1:7902563:7902612:-	tumor necrosis factor receptor superfamily, member 9	0.202223	0.164545
ILMN_1714433	MARCKSL1	1p35.1b	chr1:32572372:32572421:-	MARCKS-like 1	0.202215	0.164568
ILMN_1721391	ATP6V0B	1p34.1f	chr1:44216369:44216418:+	ATPase, H+ transporting, lysosomal 21kDa, V0 subunit b	-0.202179	0.164671
ILMN_1667839	UBR7	14q32.12b	chr14:92764976:92765025:+	ubiquitin protein ligase E3 component n-recognin 7 (putative)	0.202133	0.164803
ILMN_2295280	EU176262	10q21.1f	chr10:60692299:60692348:-		-0.202113	0.164861
ILMN_1791057	IFNAR2	21q22.11c	chr21:33558480:33558529:+		0.202066	0.164994
ILMN_1764813	B3GALTL	13q12.3d	chr13:30803395:30803444:+	beta 1,3-galactosyltransferase-like	-0.202062	0.165008
ILMN_1770336	AGRP	16q22.1b	chr16:66074931:66074980:-		0.202052	0.165037
ILMN_1734826	NUP88	17p13.2b	chr17:5230762:5230811:-	nucleoporin 88kDa	0.202051	0.165038
ILMN_1670572	IDO2	8p11.21c	chr8:39992717:39992766:+	indoleamine 2,3-dioxygenase 2	0.201997	0.165192
ILMN_1785252	SLC26A6	3p21.31e	chr3:48638190:48638239:-	solute carrier family 26, member 6	-0.201949	0.165332
ILMN_1705849	SPR	2p13.2b	chr2:72972554:72972603:+	sepiapterin reductase (7,8-dihydrobiopterin:NADP+ oxidoreductase)	-0.201939	0.165359
ILMN_1760556	BC041843	1p36.11c	chr1:25443060:25443109:-		0.201869	0.165559
ILMN_1815682	C3orf37	3q21.3c	chr3:130506600:130506649:+		0.201812	0.165724
ILMN_2200636	KIAA1267	17q21.31e	chr17:41463258:41463307:-		0.20181	0.165728
ILMN_1660847	IPFK-2	10p15.1a	chr10:6316772:6316821:+		-0.201794	0.165774
ILMN_1691760	FAM45A	10q26.11c	chr10:120886966:120887015:+	family with sequence similarity 45, member A	-0.201789	0.16579
ILMN_1723177	ANAPC5	12q24.31b	chr12:120230750:120230799:-	anaphase promoting complex subunit 5	0.201605	0.166317
ILMN_2207533	RPS17	15q25.2a	chr15:80610378:80610427:-	ribosomal protein S17	0.201554	0.166461
ILMN_2208802	LOC613037	16p13.11b	chr16:30144529:30144578:-		0.20151	0.166589
ILMN_2343775	RPL38	17q25.1b	"chr17:69711883:69711924:+,chr17:69716921:69716928:+"		0.201416	0.166856
ILMN_1735594	CDC42SE2	5q31.1a	chr5:130723134:130723139:+,chr5:130749135:130749178:+	CDC42 small effector 2	0.201415	0.16686
ILMN_2110338	NKPD1	19q13.32a	chr19:50347373:50347422:-	NTPase, KAP family P-loop domain containing 1	-0.201407	0.166882
ILMN_1804104	ZAP70	2q11.2b	chr2:97716202:97716238:+,chr2:97716439:97716451:+		0.201406	0.166886
ILMN_1743361	PTGER3	1p31.1j	chr1:71285002:71285051:-		-0.201331	0.167099
ILMN_1769299	MTMR11	1q21.2a	chr1:148167310:148167359:-	myotubularin related protein 11	-0.201324	0.167119
ILMN_1715703	DALRD3	3p21.31d	chr3:49030623:49030672:-		-0.201323	0.167121
ILMN_1700488	PPARA	22q13.31d	chr22:44973149:44973152:+,chr22:44989734:44989779:+		0.201322	0.167126
ILMN_1728845	SMARCD1	12q13.13a	chr12:48780537:48780586:+		0.20132	0.16713
ILMN_1727194	CALU	7q32.1a	chr7:128198426:128198475:+	calumenin	-0.201313	0.16715
ILMN_1710312	TMEM31	Xq22.2a	chrX:102855423:102855472:+	transmembrane protein 31	-0.20131	0.167161
ILMN_1711662	ZP4	1q43b	chr1:236112665:236112713:-,chr1:236112472:236112472:-	zona pellucida glycoprotein 4	0.201277	0.167253
ILMN_2366041	ITM2C	2q37.1a	chr2:231451845:231451894:+		0.201178	0.167536
ILMN_1676955	TYK2	19p13.2b	chr19:10322237:10322286:-	tyrosine kinase 2	0.201167	0.167566
ILMN_1712513	DDX11	12p11.21b	chr12:31141063:31141112:+		0.20113	0.167675
ILMN_1767665	GPX8	5q11.2d	chr5:54496203:54496252:+	glutathione peroxidase 8 (putative)	-0.20096	0.168157
ILMN_1791726	TUBB3	16q24.3b	chr16:88529862:88529911:+	tubulin, beta 3 class III	-0.200887	0.168366
ILMN_2319588	OSGIN1	16q23.3b	chr16:82557082:82557131:+		-0.200879	0.168389
ILMN_1760315	VWCE	11q12.2b	chr11:60782470:60782519:-	von Willebrand factor C and EGF domains	-0.200864	0.168431
ILMN_1763144	NEU1	6p21.32b	chr6:31935267:31935316:-	sialidase 1 (lysosomal sialidase)	-0.20081	0.168585
ILMN_1787949	RPS15A	16p12.3b	chr16:18709133:18709138:-,chr16:18707898:18707941:-	ribosomal protein S15a	0.20076	0.168728
ILMN_1777199	GRP	18q21.32a	chr18:55043872:55043921:+	gastrin-releasing peptide	-0.200739	0.168787
ILMN_2111323	PDCD6IP	3p22.3b	chr3:33885843:33885892:+		-0.200665	0.168997
ILMN_2169025	JOSD2	19q13.33c	chr19:55701262:55701311:-	Josephin domain containing 2	-0.200657	0.169021
ILMN_1806456	C14orf45	14q24.3a	chr14:73602049:73602098:+	chromosome 14 open reading frame 45	-0.200645	0.169056
ILMN_1769118	2009-09-01	17q25.2b-q25.3a	chr17:73008140:73008189:+	septin 9	0.200639	0.169071
ILMN_1805192	ITPRIP	10q25.1a	chr10:106062073:106062122:-	inositol 1,4,5-trisphosphate receptor interacting protein	-0.200578	0.169245
ILMN_1664560	DYRK1A	21q22.13b	chr21:37808612:37808661:+		0.200571	0.169264
ILMN_1737184	CDCA7	2q31.1e	chr2:173941629:173941678:+	cell division cycle associated 7	0.20056	0.169296
ILMN_2155719	KIAA1245		chr1:144071940:144071989:+		0.200522	0.169404
ILMN_2402798	AP2M1	3q27.1b	chr3:185384228:185384277:+		-0.200507	0.169446
ILMN_1657870	ABL2	1q25.2c	chr1:177378695:177378744:-	v-abl Abelson murine leukemia viral oncogene homolog 2	-0.200492	0.16949
ILMN_1732024	OR2A5	7q35a	chr7:143378852:143378901:+	olfactory receptor, family 2, subfamily A, member 5	-0.20049	0.169495
ILMN_1789196	TPM2	9p13.3a	chr9:35672074:35672123:-	tropomyosin 2 (beta)	-0.200435	0.169652
ILMN_1758626	IDS	Xq28b	chrX:148372104:148372153:-	iduronate 2-sulfatase	-0.20043	0.169665
ILMN_2352090	GPRC5C	17q25.1b	chr17:69955058:69955107:+		-0.20035	0.169893
ILMN_1692199	RNF103	2p11.2e	chr2:86684460:86684509:-	ring finger protein 103	-0.20034	0.169922
ILMN_1667112	FBXO7	22q12.3a	chr22:31201076:31201111:+,chr22:31204968:31204981:+	F-box protein 7	-0.200334	0.169937
ILMN_2047112	RP11-529I10.4	10q24.32a	chr10:103359200:103359249:+		-0.200275	0.170106
ILMN_1670008	FLCN	17p11.2h	chr17:17056933:17056982:-		-0.200232	0.170226
ILMN_2133316	GIMAP7	7q36.1c	chr7:149848615:149848664:+		0.200216	0.170272
ILMN_1814153	IL9R	16p13.3f	chrX:154893513:154893562:+		0.200177	0.170385
ILMN_1749078	TIMP2	17q25.3b-q25.3c	chr17:74432638:74432687:-		-0.200134	0.170504
ILMN_1728984	PA2G4	12q13.2c	chr12:54793008:54793057:+	proliferation-associated 2G4, 38kDa	0.20011	0.170573
ILMN_1756705	CHTF18	16p13.3f	"chr16:787085:787093:+,chr16:787695:787735:+"	CTF18, chromosome transmission fidelity factor 18 homolog (S. cerevisiae)	0.20007	0.170688
ILMN_1678899	ERN2	16p12.1c	chr16:23609235:23609284:-	endoplasmic reticulum to nucleus signaling 2	0.200067	0.170695
ILMN_2375879	VEGFA	6p21.1c	chr6:43861770:43861819:+		-0.20005	0.170742
ILMN_2228938	ECM2	9q22.31a-q22.31b	chr9:94297507:94297556:-		-0.200012	0.170851
ILMN_1730487	CALD1	7q33b	chr7:134305484:134305533:+		-0.199925	0.171097
ILMN_1689306	TMC7	16p12.3b	chr16:18981673:18981722:+	transmembrane channel-like 7	-0.199872	0.171245
ILMN_1765159	ELMOD2	4q31.1f	chr4:141691192:141691241:+	ELMO/CED-12 domain containing 2	-0.199861	0.171277
ILMN_1757288	KLHDC8A	1q32.1g	chr1:203572485:203572534:-	kelch domain containing 8A	0.199842	0.171332
ILMN_1705442	CMTM3	16q21e-q22.1a	chr16:65204882:65204931:+	CKLF-like MARVEL transmembrane domain containing 3	-0.199756	0.171574
ILMN_1775997	CHAT	10q11.23a	chr10:50543076:50543125:+		-0.19971	0.171704
ILMN_1699440	ZBTB47	3p22.1a	chr3:42683889:42683938:+	zinc finger and BTB domain containing 47	-0.199675	0.171802
ILMN_1795933	CHMP7	8p21.3a	chr8:23175016:23175065:+	charged multivesicular body protein 7	0.199657	0.171853
ILMN_1689908	ANKRD13A	12q24.11c	chr12:108961374:108961423:+	ankyrin repeat domain 13A	0.199648	0.17188
ILMN_1713156	MSL3	Xp22.2	chrX:11688533:11688538:+,chrX:11688877:11688920:+	male-specific lethal 3 homolog (Drosophila)	0.199619	0.171962
ILMN_1813834	PRMT6	1p13.3d	chr1:107402806:107402855:+	protein arginine methyltransferase 6	0.1996	0.172015
ILMN_2408400	NSUN5	7q11.23a	chr7:72355783:72355832:-		0.199566	0.172112
ILMN_1740010	PCNX	14q24.2a	chr14:70646545:70646594:+	pecanex homolog (Drosophila)	0.19956	0.172128
ILMN_1725760	YTHDC2	5q22.2b	chr5:112957995:112958044:+	YTH domain containing 2	0.19955	0.172157
ILMN_1808325	TM4SF19	3q29f	chr3:197535131:197535180:-		-0.199521	0.172238
ILMN_1809859	PCGF2	17q12c	chr17:34143846:34143895:-	polycomb group ring finger 2	-0.199509	0.172272
ILMN_1745927	TGFBR1	9q22.33c	chr9:100956092:100956141:+	transforming growth factor, beta receptor 1	-0.199482	0.172349
ILMN_2376484	NRP2	2q33.3a	chr2:206300954:206301003:+		-0.199463	0.172401
ILMN_1737523	PCDHGC3	5q31.3c	chr5:140692857:140692906:+		0.199415	0.172538
ILMN_1805147	ACSM5	16p12.3a	chr16:20338339:20338388:+		-0.199317	0.172814
ILMN_2223903	PPIC	5q23.2a	chr5:122387266:122387315:-		-0.199281	0.172915
ILMN_1805973	GPR19	12p13.1b	chr12:12705743:12705792:-	G protein-coupled receptor 19	0.199267	0.172953
ILMN_1801822	C18orf25	18q21.1a	chr18:42100634:42100683:+		0.199247	0.173009
ILMN_2293692	CREBBP	16p13.3c	chr16:3781986:3782035:-		0.199197	0.173151
ILMN_1701911	C5orf20	5q31.1f	chr5:134807952:134808001:-	chromosome 5 open reading frame 20	0.199194	0.173159
ILMN_1736568	CASP2	7q34f	chr7:142714292:142714341:+	caspase 2, apoptosis-related cysteine peptidase	0.19917	0.173228
ILMN_1691080	OR6B1	7q35a	chr7:143332469:143332518:+	olfactory receptor, family 6, subfamily B, member 1	-0.199145	0.173298
ILMN_1757536	USP40	2q37.1d	chr2:234054588:234054620:-,chr2:234050872:234050888:-	ubiquitin specific peptidase 40	-0.199119	0.173369
ILMN_1685678	EEF1B2	2q33.3b	chr2:206732597:206732646:+		-0.199109	0.173399
ILMN_2094262	AMY2B	1p21.1c	chr1:103915836:103915885:+		0.199026	0.173631
ILMN_1752550	NPAS3	14q13.1a-q13.1c	chr14:33339859:33339908:+	neuronal PAS domain protein 3	0.198997	0.173713
ILMN_2356991	CD47	3q13.12b	chr3:109245384:109245433:-		0.198932	0.173896
ILMN_2246563	COL8A1	3q12.1b-q12.1c	chr3:100877194:100877243:+		-0.198854	0.174114
ILMN_1679731	FP12591	12q24.32c	chr12:127844497:127844546:-		-0.198801	0.174263
ILMN_1720623	SYTL3	6q25.3d	chr6:159105617:159105666:+	synaptotagmin-like 3	0.198785	0.174309
ILMN_1739283	UPF2	10p14a	chr10:12124761:12124810:-		0.198769	0.174354
ILMN_1723020	MAP3K1	5q11.2f	chr5:56227479:56227528:+	mitogen-activated protein kinase kinase kinase 1, E3 ubiquitin protein ligase	0.198735	0.174448
ILMN_1674782	LOC375295	2q31.1i	chr2:177202848:177202897:-	uncharacterized LOC375295	-0.198705	0.174531
ILMN_1757845	SPIRE1	18p11.21d	chr18:12436589:12436638:-	spire homolog 1 (Drosophila)	-0.198704	0.174536
ILMN_1783843	RP5-1077B9.4	1p36.22a	chr1:12014019:12014047:+,chr1:12014366:12014386:+		0.198666	0.174643
ILMN_1712847	LARP2	4q13.1d	chr4:129238882:129238921:+		-0.198617	0.174778
ILMN_1809818	PRCC	1q23.1a	chr1:155028114:155028163:+		0.198579	0.174884
ILMN_1770053	RBBP7	Xp22.2	chrX:16773065:16773114:-	retinoblastoma binding protein 7	0.198546	0.174977
ILMN_1653927	SNORD83A	22q13.1d	chr22:38041207:38041256:-	small nucleolar RNA, C/D box 83A	0.198532	0.175018
ILMN_1811973	PPARD	6p21.31c	chr6:35500468:35500517:+		0.198511	0.175076
ILMN_2337955	ZMAT5	22q12.2a	chr22:28464351:28464400:-		-0.198471	0.175187
ILMN_1788267	PPP1R14D	15q15.1b	chr15:38895452:38895482:-,chr15:38895233:38895251:-	protein phosphatase 1, regulatory (inhibitor) subunit 14D	-0.198393	0.175405
ILMN_2397230	USP16	21q21.3c	chr21:29348045:29348094:+		0.198373	0.175462
ILMN_1719097	C18orf8	18q11.2b	chr18:19364392:19364441:+	chromosome 18 open reading frame 8	0.198335	0.175568
ILMN_2079786	NUAK1	12q23.3c	chr12:104981350:104981399:-		-0.198309	0.175642
ILMN_1770085	BTG2	1q32.1e	chr1:201544859:201544908:+	BTG family, member 2	0.198233	0.175852
ILMN_2141941	TOR1AIP1	1q25.2c	chr1:178155487:178155536:+		0.198178	0.176006
ILMN_1706056	ENTPD8	9q34.3f	chr9:139448848:139448897:-	ectonucleoside triphosphate diphosphohydrolase 8	0.19813	0.176141
ILMN_1789449	PKNOX1	21q22.3c	chr21:43324510:43324559:+		0.198099	0.176227
ILMN_2053546	DQ891377	5q35.3b	chr17:34614361:34614410:+		0.198034	0.176409
ILMN_1786015	CTCF	16q22.1b	chr16:66229981:66230030:+	CCCTC-binding factor (zinc finger protein)	0.198001	0.176498
ILMN_1667644	RAD51C	17q22d	chr17:54127592:54127641:+	RAD51 homolog C (S. cerevisiae)	-0.197994	0.17652
ILMN_1702056	C1orf2	1q22a	chr1:153490284:153490333:-		0.197993	0.176523
ILMN_2410924	PLOD2	3q24c	chr3:147271110:147271159:-		-0.197975	0.176573
ILMN_1788742	DQ894543	7q11.21e	chr9:126663519:126663551:-,chr9:126662348:126662364:-		0.197974	0.176576
ILMN_1766165	SNCA	4q22.1d	chr4:90869395:90869444:-		-0.197955	0.176627
ILMN_2287061	HIF3A	19q13.32b	chr19:51492146:51492195:+		0.197953	0.176634
ILMN_1702706	APOBEC3F	22q13.1c	chr22:37766629:37766678:+	apolipoprotein B mRNA editing enzyme, catalytic polypeptide-like 3F	0.197942	0.176664
ILMN_2406557	ALDH4A1	1p36.13b	chr1:19070575:19070624:-		-0.197881	0.176834
ILMN_2130180	LRRC23	12p13.31d	chr12:6863804:6863853:+		0.197871	0.176861
ILMN_1686116	THBS1	15q14d	chr15:37676117:37676166:+	thrombospondin 1	-0.197867	0.176872
ILMN_1679476	GART	21q22.11c	chr21:33798336:33798385:-	phosphoribosylglycinamide formyltransferase, phosphoribosylglycinamide synthetase, phosphoribosylaminoimidazole synthetase	0.197833	0.176967
ILMN_1710844	PARP10	8q24.3g	chr8:145123860:145123909:-	poly (ADP-ribose) polymerase family, member 10	0.197817	0.177012
ILMN_1660754	C13orf25 v_1	13q31.3b	chr13:90804379:90804428:+		0.197793	0.177079
ILMN_2082762	SNORD68	16q24.3b	chr16:88155340:88155389:+	small nucleolar RNA, C/D box 68	0.197725	0.177268
ILMN_1729288	C1QTNF6	22q13.1a	chr22:35906213:35906262:-		-0.197712	0.177303
ILMN_2104356	COL1A2	7q21.3a	chr7:93898047:93898096:+		-0.197681	0.17739
ILMN_1798187	MYST2	17q21.33a	chr17:45261248:45261297:+		0.197626	0.177544
ILMN_1758542	BMP1	8p21.3a	chr8:22110238:22110287:+	bone morphogenetic protein 1	-0.197523	0.177828
ILMN_1686989	INSIG1	7q36.3a	chr7:154726472:154726521:+	insulin induced gene 1	-0.197517	0.177846
ILMN_1804601	DKFZp686O16217		chr14:105181878:105181880:-,chr14:105181450:105181485:-,chr14:105181321:105181331:-		0.197515	0.17785
ILMN_1682572	KIAA0528	12p12.1d	chr12:22492849:22492898:-	KIAA0528	0.197508	0.177872
ILMN_1738883	RNF135	17q11.2c	chr17:26339100:26339149:+	ring finger protein 135	-0.197497	0.177902
ILMN_1812973	RRP1B	21q22.3c	chr21:43939706:43939755:+	ribosomal RNA processing 1 homolog B (S. cerevisiae)	0.197491	0.177917
ILMN_1786473	FOXD4	9p24.3b	chr9:106673:106722:-	forkhead box D4	0.197468	0.17798
ILMN_1691611	LOC440396	1p32.3b	chr17:2157245:2157294:+		0.197458	0.178009
ILMN_1653319	MC1R	16q24.3b	chr16:88514810:88514859:+	melanocortin 1 receptor (alpha melanocyte stimulating hormone receptor)	-0.19742	0.178115
ILMN_2186061	IPFK-2	10p15.1a	chr10:6317109:6317158:+		-0.197359	0.178284
ILMN_1802708	BTN3A1	6p22.1d	chr6:26523207:26523256:+		0.197347	0.178317
ILMN_1741801	CDC7	1p22.2a	chr1:91763637:91763686:+	cell division cycle 7 homolog (S. cerevisiae)	0.197294	0.178463
ILMN_1658830	C10orf26	10q24.32b	chr10:104564963:104565012:+	chromosome 10 open reading frame 26	-0.197283	0.178493
ILMN_2243687	LAMP2	Xq24d	chrX:119448898:119448947:-		-0.197231	0.178639
ILMN_1673738	RPL6	7q33d	chr12:111328934:111328974:-,chr12:111328521:111328529:-	ribosomal protein L6	0.197229	0.178643
ILMN_1782688	THNSL1	10p12.1c	chr10:25353988:25354037:+	threonine synthase-like 1 (S. cerevisiae)	0.197222	0.178662
ILMN_1733674	ANKRD11	Xq27.3d	chr16:87873400:87873449:-		0.19718	0.178778
ILMN_2133360	RPS2	11p15.1d	chr16:1952130:1952179:-		0.197177	0.178788
ILMN_1725971	TMEM81	1q32.1f	chr1:203319139:203319188:-	transmembrane protein 81	0.197157	0.178843
ILMN_1667319	LPPR2	19p13.2b	chr19:11337040:11337089:+	lipid phosphate phosphatase-related protein type 2	-0.197135	0.178905
ILMN_1724407	TACC3	4p16.3b	chr4:1716348:1716357:+,chr4:1716473:1716512:+	transforming, acidic coiled-coil containing protein 3	0.197097	0.179008
ILMN_1660193	ZNF529	19q13.12b	chr19:41727243:41727292:-	zinc finger protein 529	0.197063	0.179104
ILMN_1873838	HLA-C		chr2:88978304:88978353:+	major histocompatibility complex, class I, C	0.197033	0.179186
ILMN_1707310	MGLL	3q21.3b	chr3:129024623:129024672:-		-0.19696	0.179386
ILMN_1692295	MYO1G	7p13c	chr7:44968960:44969009:-	myosin IG	0.196957	0.179395
ILMN_1789502	GPC4	Xq26.2b	chrX:132263113:132263162:-	glypican 4	-0.196897	0.17956
ILMN_1742569	MTPAP	10p11.23a	chr10:30642370:30642419:-	mitochondrial poly(A) polymerase	0.196882	0.179601
ILMN_1657515	RPS6KA5	14q32.11a-q32.12a	chr14:90407225:90407274:-	ribosomal protein S6 kinase, 90kDa, polypeptide 5	0.196867	0.179645
ILMN_1702691	TNFAIP3	6q23.3d	chr6:138245727:138245776:+	tumor necrosis factor, alpha-induced protein 3	0.19682	0.179774
ILMN_1679754	ADRA1B	5q33.3d	chr5:159332482:159332531:+	adrenergic, alpha-1B-, receptor	-0.196791	0.179853
ILMN_2408415	RPL9	4p14b	chr4:39132190:39132239:-		0.19677	0.179911
ILMN_1735364	ANKFY1	17p13.2c	chr17:4045041:4045090:-	ankyrin repeat and FYVE domain containing 1	0.196739	0.179996
ILMN_1726981	VEGFB	11q13.1a	chr11:63762769:63762818:+		-0.196714	0.180065
ILMN_2186351	CATSPER2P1	15q15.3a	chr15:41815858:41815907:-		-0.196712	0.180071
ILMN_1714170	SPSB1	1p36.22d	chr1:9351949:9351998:+	splA/ryanodine receptor domain and SOCS box containing 1	-0.196654	0.180231
ILMN_1791438	MBLAC1	7q22.1c	chr7:99563841:99563890:+	metallo-beta-lactamase domain containing 1	0.196635	0.180283
ILMN_1732053	SNRNP70	19q13.33a	chr19:54303590:54303639:+	small nuclear ribonucleoprotein 70kDa (U1)	0.196594	0.180395
ILMN_1756086	INTS3	1q21.3d	chr1:152012871:152012920:+	integrator complex subunit 3	0.19657	0.180461
ILMN_1727522	OR5K4	3q11.2c	chr3:99555574:99555623:+	olfactory receptor, family 5, subfamily K, member 4	-0.196515	0.180612
ILMN_1754279	FBXW7	4q31.3c	chr4:153462093:153462142:-		0.196495	0.180669
ILMN_1729318	TOR1AIP1	1q25.2c	chr1:178155166:178155215:+	torsin A interacting protein 1	0.196478	0.180715
ILMN_1691884	STC2	5q35.2a	chr5:172674451:172674500:-	stanniocalcin 2	-0.196451	0.180789
ILMN_2277025	RUFY1	5q35.3d	chr5:178910256:178910305:+	RUN and FYVE domain containing 1	-0.196447	0.1808
ILMN_1720745	HNRNPA1	6p22.2c	chr6:24110221:24110270:+		0.196408	0.180906
ILMN_1804988	MOAP1	14q32.12b	chr14:92718649:92718698:-	modulator of apoptosis 1	0.196405	0.180916
ILMN_1796497	PIP3-E	6q25.2b-q25.2c	chr6:154517702:154517751:-		0.196369	0.181013
ILMN_1792014	FAM70B	13q34d	chr13:113644774:113644823:-		-0.196347	0.181075
ILMN_1702065	MFSD5	12q13.13e	chr12:51934212:51934261:+	major facilitator superfamily domain containing 5	-0.196336	0.181104
ILMN_2100285	CCDC147	10q25.1a	chr10:106204338:106204387:+	coiled-coil domain containing 147	-0.19631	0.181176
ILMN_1758978	KLHL4	Xq21.31a	chrX:86777385:86777431:+,chrX:86806420:86806422:+		-0.196298	0.181209
ILMN_1754990	RPS27A	1q31.2b	chr2:55316100:55316147:+	ribosomal protein S27a	0.196297	0.181212
ILMN_2330243	NUDT1	7p22.2c	chr7:2257112:2257161:+		0.196266	0.181296
ILMN_1715392	DQ896100	1q21.2b	chr1:148592016:148592065:+		0.196204	0.181467
ILMN_1709860	UNC45A	15q26.1c	chr15:89284545:89284594:+	unc-45 homolog A (C. elegans)	-0.196133	0.181661
ILMN_2181445	BCL2L13	22q11.21a	chr22:16591643:16591692:+	BCL2-like 13 (apoptosis facilitator)	-0.196115	0.18171
ILMN_1733415	MFAP5	12p13.31b	chr12:8689901:8689950:-	microfibrillar associated protein 5	-0.196071	0.18183
ILMN_1713901	KDELR3	22q13.1b	chr22:37207271:37207320:+	KDEL (Lys-Asp-Glu-Leu) endoplasmic reticulum protein retention receptor 3	-0.196064	0.18185
ILMN_1746515	DNTT	10q24.1a	chr10:98088214:98088263:+	deoxynucleotidyltransferase, terminal	0.196062	0.181855
ILMN_1669032	PPIC	5q23.2a	chr5:122389378:122389379:-,chr5:122387550:122387597:-	peptidylprolyl isomerase C (cyclophilin C)	-0.196034	0.181932
ILMN_2214232	AIM2	1q23.1g-q23.2a	chr1:157300007:157300056:-		0.196021	0.181967
ILMN_1791093	PPHLN1	12q12e	chr12:41078923:41078972:+		0.195995	0.18204
ILMN_1675191	GAPT	5q11.2g	chr5:57827606:57827655:+	GRB2-binding adaptor protein, transmembrane	0.195992	0.182047
ILMN_2095840	MYST3	8p11.21b	chr8:41907697:41907746:-		0.19594	0.18219
ILMN_1786834	PRKX	Xp22.33b-p22.33a	chrX:3532945:3532994:-	protein kinase, X-linked	0.195939	0.182192
ILMN_2412172	APOBEC3F	22q13.1c	chr22:37768964:37769013:+		0.195842	0.182457
ILMN_1661138	GON4L	1q22b-q22c	chr1:153986280:153986329:-	gon-4-like (C. elegans)	0.195837	0.182472
ILMN_1762629	ANO9	11p15.5d	chr11:408230:408279:-	anoctamin 9	0.195769	0.182657
ILMN_2333670	RNASE1	14q11.2b	chr14:20339803:20339852:-		-0.195759	0.182685
ILMN_1692698	VASH2	1q32.3c	chr1:211230650:211230699:+	vasohibin 2	0.195728	0.18277
ILMN_2301193	ATP8B2	1q21.3e	chr1:152576515:152576564:+		-0.195725	0.182777
ILMN_1751656	KLF11	2p25.1d	chr2:10112215:10112264:+		-0.195673	0.182919
ILMN_1698585	SLC6A20	3p21.31j	chr3:45772110:45772159:-	solute carrier family 6 (proline IMINO transporter), member 20	-0.195666	0.182939
ILMN_1750256	ALS2	2q33.1f	chr2:202273663:202273712:-	amyotrophic lateral sclerosis 2 (juvenile)	-0.195665	0.182941
ILMN_1675858	PMEPA1	20q13.31a	chr20:55719894:55719943:-	prostate transmembrane protein, androgen induced 1	-0.195654	0.18297
ILMN_1795183	RNASE1	14q11.2b	chr14:20339552:20339601:-	ribonuclease, RNase A family, 1 (pancreatic)	-0.195612	0.183084
ILMN_1713993	UBAC2	13q32.3a	chr13:98836524:98836573:+	UBA domain containing 2	-0.195586	0.183156
ILMN_1746712	TSHR	14q31.1b-q31.1c	chr14:80682059:80682108:+		0.195572	0.183195
ILMN_1681945	ITGAD	16p11.2c	chr16:31345261:31345310:+	integrin, alpha D	0.195552	0.183248
ILMN_1674038	CTSD	11p15.5b	chr11:1731061:1731110:-	cathepsin D	-0.195517	0.183365
ILMN_1726266	ADAM12	10q26.2a	chr10:127720003:127720052:-		-0.195407	0.183732
ILMN_1778143	GRAP2	22q13.1e	chr22:38697059:38697108:+	GRB2-related adaptor protein 2	0.195383	0.183813
ILMN_1722025	CPEB4	5q35.2a-q35.2b	chr5:173317562:173317611:+	cytoplasmic polyadenylation element binding protein 4	-0.195295	0.184105
ILMN_2177823	KIAA1026	1p36.21a	chr1:15316691:15316740:+		-0.195288	0.18413
ILMN_2400407	CNTN1	12q12c-q12d	chr12:39750156:39750205:+		-0.19528	0.184157
ILMN_1758895	CTSK	1q21.2c	chr1:149035612:149035661:-	cathepsin K	-0.195234	0.18431
ILMN_2345142	SULF2	20q13.12c-q13.13a	chr20:45719770:45719819:-		-0.195205	0.184406
ILMN_1794782	ABCG1	21q22.3b	chr21:42590233:42590282:+		0.195122	0.184683
ILMN_1748034	KLHDC4	16q24.2a	chr16:86299000:86299049:-	kelch domain containing 4	0.195089	0.184794
ILMN_2324989	IKIP	12q23.1c	chr12:97562563:97562612:-		-0.195073	0.184849
ILMN_2087080	RPL5	1p22.1c	chr1:93079989:93080038:+	ribosomal protein L5	0.19502	0.185023
ILMN_1805344	DQ893774	17q24.1a	chr17:59926526:59926575:-		0.194955	0.185241
ILMN_1866244	TCRA		chr14:22064460:22064509:+		0.194874	0.18551
ILMN_2183728	INTU	4q28.1e	chr4:128857033:128857082:+		-0.194781	0.185821
ILMN_1666096	ACSL3	2q36.1c	chr2:223516104:223516153:+		-0.194773	0.185846
ILMN_1707945	HELB	12q14.3b	chr12:65011471:65011520:+	helicase (DNA) B	0.194731	0.185988
ILMN_1705116	SLC22A23	6p25.2a	chr6:3214942:3214991:-	solute carrier family 22, member 23	-0.194723	0.186013
ILMN_1718607	TSPAN4	11p15.5c	chr11:857045:857094:+	tetraspanin 4	-0.194657	0.186232
ILMN_1715647	VANGL2	1q23.2d	chr1:158664715:158664764:+	vang-like 2 (van gogh, Drosophila)	0.194636	0.186302
ILMN_1721316	TNFRSF10A	8p21.3a	chr8:23105132:23105181:-	tumor necrosis factor receptor superfamily, member 10a	0.194495	0.186773
ILMN_1692361	ZNF316	7p22.1a	chr7:6660520:6660569:+	zinc finger protein 316	-0.194448	0.186927
ILMN_1811195	ZNF211	19q13.43b	chr19:62845711:62845760:+	zinc finger protein 211	0.194412	0.187048
ILMN_1674866	TADA3L	3p25.3c	chr3:9796772:9796821:-		-0.194353	0.187243
ILMN_1663722	DNAJB5	9p13.3b	chr9:34988100:34988149:+	DnaJ (Hsp40) homolog, subfamily B, member 5	-0.19434	0.187287
ILMN_1651832	EHD1	11q13.1b	chr11:64376873:64376922:-	EH-domain containing 1	0.194197	0.187762
ILMN_2410864	RAB28	4p15.33c	chr4:13071428:13071477:-		-0.194188	0.187792
ILMN_1805992	AK092331	10q25.3b	chr10:118634572:118634621:-		-0.194126	0.187999
ILMN_1765801	GAA	17q25.3d	chr17:75708015:75708064:+	glucosidase, alpha; acid	-0.194103	0.188075
ILMN_1744347	DQ895289	1p36.11d	chr19:5641528:5641565:+		0.194068	0.188191
ILMN_1736567	CD74	5q33.1c	chr5:149761687:149761736:-	CD74 molecule, major histocompatibility complex, class II invariant chain	0.194068	0.188192
ILMN_1672446	RPL11	1p36.11d	chr1:23894927:23894976:+	ribosomal protein L11	0.194059	0.188222
ILMN_1809145	TRIOBP	22q13.1a	chr22:36484062:36484091:+,chr22:36485107:36485126:+		-0.194006	0.188396
ILMN_1654939	TMED2	12q24.31d	chr12:122648119:122648168:+	transmembrane emp24 domain trafficking protein 2	-0.194006	0.188397
ILMN_1800540	CD55	1q32.2a	chr1:205600102:205600151:+	CD55 molecule, decay accelerating factor for complement (Cromer blood group)	-0.193994	0.188436
ILMN_1793673	ZNF766	19q13.33e	chr19:57487503:57487552:+	zinc finger protein 766	0.193943	0.188608
ILMN_1669484	WDR6	3p21.31d	chr3:49028156:49028205:+	WD repeat domain 6	0.193852	0.188909
ILMN_1712587	ARSB	5q14.1c	chr5:78109737:78109786:-		-0.193842	0.18894
ILMN_1786759	C11orf10	11q12.2b	chr11:61313860:61313909:-	chromosome 11 open reading frame 10	0.193831	0.188977
ILMN_1768814	KLHL6	3q27.1a	chr3:184688641:184688689:-	kelch-like 6 (Drosophila)	0.193827	0.18899
ILMN_1695972	CCDC89	11q14.1e	chr11:85073674:85073723:-	coiled-coil domain containing 89	-0.193812	0.189041
ILMN_2112988	NCF1C	7q11.23d	chr7:74211649:74211698:-	neutrophil cytosolic factor 1C pseudogene	0.193806	0.189061
ILMN_2175112	KCNS3	2p24.2b	chr2:17977114:17977163:+	potassium voltage-gated channel, delayed-rectifier, subfamily S, member 3	-0.193805	0.189065
ILMN_1689976	EDIL3	5q14.3a	chr5:83273886:83273935:-	EGF-like repeats and discoidin I-like domains 3	-0.193801	0.189078
ILMN_1753008	REXO1	19p13.3h	chr19:1766260:1766309:-	REX1, RNA exonuclease 1 homolog (S. cerevisiae)	0.193734	0.189301
ILMN_2355463	CYFIP1	15q11.2c	chr15:20554372:20554421:+		-0.193707	0.189388
ILMN_1778886	ZNF345	19q13.12b	chr19:42060272:42060321:+	zinc finger protein 345	0.193698	0.189419
ILMN_2350970	SOCS5	2p21a	chr2:46843291:46843340:+		-0.193686	0.18946
ILMN_1727992	FEZ1	11q24.2b	chr11:124864601:124864650:-	fasciculation and elongation protein zeta 1 (zygin I)	-0.193669	0.189515
ILMN_1664006	AGL	1p21.2a	chr1:100161399:100161448:+	amylo-alpha-1, 6-glucosidase, 4-alpha-glucanotransferase	0.193637	0.189621
ILMN_1807726	ESX1	Xq22.2b	chrX:103381630:103381679:-	ESX homeobox 1	-0.193619	0.189682
ILMN_2369756	CCDC46	17q24.1a-q24.2a	chr17:61067552:61067601:-		-0.193603	0.189735
ILMN_1687840	ABCB7	Xq13.3a	chrX:74190028:74190077:-	ATP-binding cassette, sub-family B (MDR/TAP), member 7	0.193559	0.189881
ILMN_1660021	M6PRBP1	19p13.3d	chr19:4789507:4789556:-		-0.193548	0.189915
ILMN_1795826	ATP6V0D1	16q22.1b	chr16:66029764:66029813:-	ATPase, H+ transporting, lysosomal 38kDa, V0 subunit d1	-0.193452	0.190234
ILMN_1812461	WISP2	20q13.12a	chr20:42789604:42789653:+	WNT1 inducible signaling pathway protein 2	-0.193395	0.190424
ILMN_1718207	SETDB1	1q21.2c-q21.2d	chr1:149203600:149203649:+	SET domain, bifurcated 1	0.193345	0.19059
ILMN_1747460	TMEM184B	22q13.1b	chr22:36945608:36945657:-	transmembrane protein 184B	-0.193342	0.1906
ILMN_2141259	SPAG5	17q11.2a	chr17:23930327:23930376:-	sperm associated antigen 5	0.193305	0.190722
ILMN_1720998	CA12	15q22.2b	chr15:61402872:61402921:-	carbonic anhydrase XII	-0.193272	0.19083
ILMN_1712914	SEMA6B	19p13.3d	chr19:4493603:4493652:-		-0.193146	0.191249
ILMN_1682929	SYTL2	11q14.1e	chr11:85083839:85083888:-		-0.193124	0.191319
ILMN_1673867	LIMD2	17q23.3a	chr17:59127403:59127452:-	LIM domain containing 2	0.193096	0.191413
ILMN_2294784	PRDM1	6q21c	chr6:106653536:106653585:+		0.193095	0.191417
ILMN_2095820	UTP14A	Xq25h	chrX:128887984:128887996:+,chrX:128890993:128891029:+		0.193086	0.191447
ILMN_2139943	RPS3A	4q31.3b	chr4:152243592:152243641:+		0.193053	0.191553
ILMN_1801303	AMY2A	1p21.1c	chr1:103968359:103968366:+,chr1:103969702:103969743:+		0.193044	0.191584
ILMN_1729563	UGDH	4p14b	chr4:39176844:39176893:-	UDP-glucose 6-dehydrogenase	-0.192999	0.191732
ILMN_1792172	DEFB126	20p13f	chr20:74139:74188:+	defensin, beta 126	0.19295	0.191894
ILMN_2415572	GALC	14q31.3c	chr14:87501643:87501692:-	galactosylceramidase	-0.19279	0.192423
ILMN_1788689	WDR11	6q14.1c	chr6:79707208:79707257:-	WD repeat domain 11	0.192777	0.192465
ILMN_1668369	CDC37	19p13.2b	chr19:10362860:10362909:-	cell division cycle 37 homolog (S. cerevisiae)	0.192776	0.192471
ILMN_2222695	ZNF491	19p13.2a	chr19:11779532:11779581:+	zinc finger protein 491	-0.192769	0.192493
ILMN_1656082	H3F3A	1q42.12c	chr1:224320111:224320133:+,chr1:224325675:224325701:+	H3 histone, family 3A	0.192764	0.192511
ILMN_1656720	PTPN11	5p14.2a	chr12:111376829:111376867:+,chr12:111378137:111378147:+	protein tyrosine phosphatase, non-receptor type 11	-0.192725	0.192639
ILMN_1739840	LRRC8A	9q34.11c	chr9:130719871:130719920:+	leucine rich repeat containing 8 family, member A	-0.192682	0.192781
ILMN_1754547	R3HDM1	2q21.3b	chr2:136198797:136198846:+	R3H domain containing 1	0.192673	0.19281
ILMN_1679401	TRPM4	19q13.33a	chr19:54406825:54406874:+	transient receptor potential cation channel, subfamily M, member 4	-0.19266	0.192852
ILMN_2124361	LEAP2	5q31.1c	chr5:132238046:132238095:+		0.192611	0.193014
ILMN_1748473	GIMAP4	7q36.1c	chr7:149901875:149901924:+	GTPase, IMAP family member 4	0.192496	0.193394
ILMN_2390457	ESR2	14q23.2b	chr14:63771441:63771490:-		0.192489	0.193416
ILMN_1769416	TTN	2q31.2b	chr2:179218931:179218980:-		0.192468	0.193485
ILMN_1659095	RPL7A	15q21.1c	chr9:135206959:135206995:+,chr9:135207273:135207285:+	ribosomal protein L7a	0.192457	0.193522
ILMN_2363489	BRE	2p23.2b	chr2:28374713:28374762:+		-0.192404	0.193698
ILMN_2367186	PIGA	Xp22.2	chrX:15248931:15248980:-		0.192397	0.19372
ILMN_1804953	CCDC18	1p22.1c-p22.1b	chr1:93494530:93494579:+	coiled-coil domain containing 18	0.192387	0.193754
ILMN_1757646	UFM1	13q13.3d	chr13:37834245:37834294:+	ubiquitin-fold modifier 1	-0.19235	0.193874
ILMN_2115434	RAB32	6q24.3b	chr6:146917422:146917471:+	RAB32, member RAS oncogene family	-0.192349	0.193878
ILMN_2356031	RNF121	11q13.4a	chr11:71386229:71386278:+		-0.192331	0.193937
ILMN_2337336	PVRL2	19q13.32a	chr19:50069493:50069542:+		-0.192304	0.194025
ILMN_1758067	RGS4	1q23.3c	chr1:161312592:161312641:+	regulator of G-protein signaling 4	-0.192292	0.194067
ILMN_1654612	ZNF589	3p21.31f	chr3:48287250:48287299:+	zinc finger protein 589	0.192257	0.194182
ILMN_2075603	MRGPRF	11q13.2c	chr11:68528758:68528807:-	MAS-related GPR, member F	-0.192229	0.194273
ILMN_2143795	LOC541471	2p11.2d	chr2:111903444:111903493:-	uncharacterized LOC541471	-0.192204	0.194354
ILMN_1756238	TMEM217	6p21.2c	chr6:37288064:37288113:-		-0.192202	0.194363
ILMN_1655165	RNF138	18q12.1e	chr18:27965260:27965309:+	ring finger protein 138, E3 ubiquitin protein ligase	0.192194	0.194388
ILMN_1709747	EXOG	3p22.2a	chr3:38540809:38540858:+	endo/exonuclease (5'-3'), endonuclease G-like	-0.192165	0.194484
ILMN_1705208	ATP1A4	1q23.2c	chr1:158413882:158413931:+		0.192142	0.19456
ILMN_1667288	SNORD73A	4q31.3b	chr4:152244433:152244482:+	small nucleolar RNA, C/D box 73A	0.192138	0.194571
ILMN_1722713	FBLN1	22q13.31c	chr22:44318029:44318070:+,chr22:44321629:44321636:+		-0.192123	0.194621
ILMN_1713189	C12orf41	12q13.11c	chr12:47333581:47333630:-		0.191984	0.195078
ILMN_1722948	DKFZp686O16217		chr14:105179161:105179209:-,chr14:105178430:105178430:-		0.191944	0.195211
ILMN_1716105	NLRP12	19q13.41b	chr19:58989080:58989129:-	NLR family, pyrin domain containing 12	-0.191936	0.195235
ILMN_1745785	NR2F2	15q26.2c	chr15:94682517:94682566:+	nuclear receptor subfamily 2, group F, member 2	-0.191893	0.195378
ILMN_2359945	CES1	16q12.2c	chr16:54394432:54394481:-		-0.191854	0.195508
ILMN_1730159	TIFAB	5q31.1f	chr5:134813125:134813174:-	TRAF-interacting protein with forkhead-associated domain, family member B	0.191835	0.195568
ILMN_2088124	TMEM154	4q31.3c	chr4:153767021:153767070:-		0.191826	0.195597
ILMN_1652929	POGZ	1q21.3a	chr1:149666938:149666987:-	pogo transposable element with ZNF domain	0.191771	0.195778
ILMN_2047206	TMX3	18q22.1f	chr18:64492534:64492583:-	thioredoxin-related transmembrane protein 3	0.191744	0.195869
ILMN_1790014	METRNL	17q25.3h	chr17:78636246:78636295:+	meteorin, glial cell differentiation regulator-like	-0.191709	0.195982
ILMN_2245305	ABHD12	20p11.21a	chr20:25229090:25229139:-		-0.191708	0.195987
ILMN_1809730	RXRG	1q23.3e	chr1:163680775:163680824:-		-0.19168	0.196077
ILMN_2046683	NAP1L2	Xq13.2a	chrX:72349155:72349204:-		-0.191638	0.196216
ILMN_1753251	SEMA6D	15q21.1c	chr15:45848122:45848171:+		-0.191544	0.196523
ILMN_1678252	HDLBP	2q37.3f	chr2:241903710:241903759:-	high density lipoprotein binding protein	-0.191527	0.196581
ILMN_1653376	FAM171B	2q32.1e	chr2:187336378:187336427:+	family with sequence similarity 171, member B	0.191499	0.196671
ILMN_1701248	TREM2	6p21.1g	chr6:41234437:41234486:-	triggering receptor expressed on myeloid cells 2	-0.191486	0.196712
ILMN_1749641	FBXO3	11p13c	chr11:33720006:33720055:-		-0.191479	0.196737
ILMN_1707506	YTHDC1	4q13.2b	chr4:68861750:68861799:-		0.191432	0.196889
ILMN_1654518	FLJ00248	7q22.1c	chr7:100007843:100007892:-		0.191428	0.196903
ILMN_1759023	WFS1	4p16.1f	chr4:6355789:6355838:+	Wolfram syndrome 1 (wolframin)	-0.191386	0.197042
ILMN_1676128	DNMT3A	2p23.3c	chr2:25358150:25358199:-		0.191283	0.197378
ILMN_1657760	SYT17	16p12.3b	chr16:19185736:19185785:+	synaptotagmin XVII	-0.191258	0.197462
ILMN_1771333	CD47	3q13.12b	chr3:109245077:109245126:-	CD47 molecule	0.19123	0.197554
ILMN_1742618	XAF1	17p13.2a	chr17:6619603:6619652:+	XIAP associated factor 1	0.191193	0.197673
ILMN_1798602	PCF11	11q14.1d	chr11:82574029:82574078:+	PCF11, cleavage and polyadenylation factor subunit, homolog (S. cerevisiae)	0.191181	0.197713
ILMN_1707481	ZBTB44	11q24.3c	chr11:129601875:129601924:-	zinc finger and BTB domain containing 44	0.191144	0.197835
ILMN_1796288	COL5A3	19p13.2c	chr19:9931524:9931573:-	collagen, type V, alpha 3	-0.191125	0.197897
ILMN_1766085	REL	2p16.1a	chr2:61003004:61003053:+	v-rel reticuloendotheliosis viral oncogene homolog (avian)	0.191105	0.197961
ILMN_1798354	PAPOLA	14q32.2a	chr14:96103040:96103089:+	poly(A) polymerase alpha	0.191089	0.198014
ILMN_1652797	FAM174B	15q26.1d	chr15:90961744:90961793:-	family with sequence similarity 174, member B	-0.19108	0.198043
ILMN_1772036	STEAP4	7q21.12b	chr7:87746363:87746412:-	STEAP family member 4	-0.190988	0.198343
ILMN_2324002	CALD1	7q33b	chr7:134300622:134300671:+		-0.190921	0.198565
ILMN_1667932	ANKRD36B		chr2:97572420:97572420:-,chr2:97568249:97568293:-	ankyrin repeat domain 36B	0.190913	0.198591
ILMN_1809662	C13orf37	13q22.1a	chr13:72191098:72191147:-		-0.190902	0.198624
ILMN_1801387	YEATS4	12q15c	chr12:68070407:68070456:+	YEATS domain containing 4	0.190847	0.198805
ILMN_1676358	RALB	2q14.2d	chr2:120768359:120768408:+	v-ral simian leukemia viral oncogene homolog B (ras related; GTP binding protein)	-0.190788	0.198999
ILMN_1775114	ENTPD3	3p22.1c	chr3:40444542:40444591:+	ectonucleoside triphosphate diphosphohydrolase 3	-0.190769	0.19906
ILMN_1800611	CEP72	5p15.33e	chr5:706267:706316:+	centrosomal protein 72kDa	0.19076	0.199089
ILMN_1779934	CDH23	10q22.1d-q22.1e	chr10:73076315:73076364:+		-0.190758	0.199096
ILMN_2352121	NT5C3	7p14.3c-p14.3b	chr7:33020808:33020857:-		0.190749	0.199124
ILMN_1658962	LCP2	5q35.1c	chr5:169612715:169612764:-	lymphocyte cytosolic protein 2 (SH2 domain containing leukocyte protein of 76kDa)	0.190741	0.19915
ILMN_1736178	AEBP1	7p13d	chr7:44120471:44120520:+	AE binding protein 1	-0.190689	0.199321
ILMN_1718060	OTUD7A	15q13.3a-q13.3b	chr15:29734778:29734827:-		-0.190647	0.199459
ILMN_2182335	ARID2	12q12h	chr12:44587698:44587747:+		0.190578	0.199682
ILMN_1746086	CPO	2q33.3c	chr2:207535399:207535448:+	carboxypeptidase O	-0.190573	0.199699
ILMN_1810977	CDV3	3q22.1d	chr3:134791123:134791172:+		0.190534	0.199826
ILMN_2100000	DHX36	3q25.2c	chr3:155476567:155476616:-		0.190514	0.199891
ILMN_1655922	SAPS2	22q13.33b	chr22:49177162:49177211:+		0.190496	0.199951
ILMN_2340027	TSPAN4	11p15.5c	"chr11:856000:856001:+,chr11:856562:856609:+"		-0.190495	0.199954
ILMN_1764723	SH3PXD2B	5q35.1e	chr5:171693378:171693427:-	SH3 and PX domains 2B	-0.190494	0.199957
ILMN_1696048	C13orf33	13q12.3d	chr13:30397189:30397238:+	chromosome 13 open reading frame 33	-0.190477	0.200013
ILMN_2374865	ATF3	1q32.3c	chr1:210860205:210860254:+		-0.19044	0.200131
ILMN_1681984	GALNT10	5q33.2b	chr5:153779768:153779817:+		-0.190433	0.200154
ILMN_1780898	PRKCH	14q23.1c	chr14:61087117:61087166:+	protein kinase C, eta	0.190431	0.200162
ILMN_1776000	EID3	12q23.3a	chr12:103222714:103222763:+	EP300 interacting inhibitor of differentiation 3	0.190338	0.200463
ILMN_1727087	GJA1	6q22.31c	chr6:121812179:121812228:+	gap junction protein, alpha 1, 43kDa	-0.190212	0.200873
ILMN_1660232	PEX5	12p13.31c	chr12:7255137:7255186:+	peroxisomal biogenesis factor 5	0.190206	0.200894
ILMN_1665291	NUB1	7q36.1d	chr7:150706262:150706311:+	negative regulator of ubiquitin-like proteins 1	0.190163	0.201034
ILMN_1811799	TAS2R10	12p13.2b	chr12:10869319:10869368:-	taste receptor, type 2, member 10	0.190089	0.201274
ILMN_1738742	PLAT	8p11.21a	chr8:42152339:42152388:-	plasminogen activator, tissue	-0.190025	0.201481
ILMN_2306935	CCDC108	2q35f	chr2:219608496:219608545:-		0.190022	0.201493
ILMN_2108029	LATS1	6q25.1a	chr6:150024044:150024093:-		0.189997	0.201574
ILMN_1815238	MAP2K3	17p11.2b	chr17:21142786:21142831:+,chr17:21144450:21144453:+		0.189939	0.201763
ILMN_1753582	RPA2	1p35.3b	chr1:28090713:28090762:-	replication protein A2, 32kDa	0.189921	0.201819
ILMN_2214594	DEFB107B	8p23.1e	chr8:7706789:7706838:-	defensin, beta 107B	-0.189918	0.201831
ILMN_1781867	FOXD4L1	2q14.1a	chr2:113974803:113974852:+	forkhead box D4-like 1	0.189875	0.201971
ILMN_1784320	ELMO1	7p14.2a	chr7:36860771:36860820:-		0.189858	0.202025
ILMN_1669617	GRB10	7p12.2a	chr7:50625510:50625559:-		-0.18983	0.202116
ILMN_1815083	WHSC2	4p16.3b	chr4:1954459:1954508:-	Wolf-Hirschhorn syndrome candidate 2	0.189811	0.202177
ILMN_1740161	ANKRD26	10p12.1a	chr10:27341934:27341983:-	ankyrin repeat domain 26	0.18979	0.202244
ILMN_1779825	PRDM2	1p36.21c	chr1:14015597:14015646:+		-0.189787	0.202254
ILMN_2108366	RBM41	Xq22.3b	chrX:106197294:106197343:-		0.189761	0.202338
ILMN_2121207	FAM125A	19p13.11d	chr19:17397021:17397070:+	family with sequence similarity 125, member A	-0.189629	0.202768
ILMN_2200210	GJA10	6q15d	chr6:90662167:90662216:+	gap junction protein, alpha 10, 62kDa	-0.189621	0.202793
ILMN_2188264	CYR61	1p22.3e	chr1:85821467:85821516:+	cysteine-rich, angiogenic inducer, 61	-0.189616	0.20281
ILMN_2383693	UPF2	10p14a	chr10:12002046:12002095:-		0.189604	0.202847
ILMN_1771697	VRK3	19q13.33b	chr19:55174169:55174218:-	vaccinia related kinase 3	0.1896	0.202861
ILMN_1768282	SNX21	20q13.12b	chr20:43903518:43903567:+		-0.189574	0.202945
ILMN_1735788	TRIOBP	22q13.1a	chr22:36500261:36500310:+	TRIO and F-actin binding protein	-0.189557	0.202999
ILMN_1817076	PCDH15		chr10:55233338:55233387:-		-0.189548	0.20303
ILMN_1757754	SUDS3	12q24.23a	chr12:117339968:117340017:+	suppressor of defective silencing 3 homolog (S. cerevisiae)	0.189533	0.203077
ILMN_1761069	UVRAG	11q13.5a-q13.5b	chr11:75530903:75530952:+	UV radiation resistance associated gene	0.189484	0.203237
ILMN_1716988	OPN3	1q43e	chr1:239827781:239827830:-		-0.189405	0.203492
ILMN_2191634	RPL37	5p13.1b	chr5:40867454:40867503:-	ribosomal protein L37	0.189404	0.203497
ILMN_1754912	GLE1	9q34.11b	chr9:130344264:130344313:+		0.189335	0.20372
ILMN_1776054	DALRD3	3p21.31d	chr3:49033343:49033392:-		0.189296	0.203844
ILMN_2343105	MRPL30	2q11.2c	chr2:99145434:99145483:+		0.18928	0.203895
ILMN_1748481	TMEM199	17q11.2a	chr17:23712919:23712968:+	transmembrane protein 199	0.189167	0.204262
ILMN_2308903	WFDC3	20q13.12b	chr20:43837584:43837633:-		-0.189161	0.204281
ILMN_1795407	DONSON	21q22.11c	chr21:33885446:33885495:-		0.189158	0.204291
ILMN_1720053	ZFAND3	6p21.2c-p21.2b	chr6:38229892:38229941:+	zinc finger, AN1-type domain 3	-0.189152	0.204309
ILMN_1695491	WDYHV1	8q24.13c	chr8:124523099:124523148:+	WDYHV motif containing 1	-0.189136	0.204362
ILMN_1670878	YTHDC1	4q13.2b	chr4:68898353:68898402:-		0.189096	0.20449
ILMN_1745703	CORO2A	9q22.33b	chr9:99974774:99974823:-	coronin, actin binding protein, 2A	0.18906	0.204608
ILMN_2344204	PRR13	12q13.13e	chr12:52126588:52126637:+		0.189058	0.204612
ILMN_1784218	DDX23	12q13.12a	chr12:47510163:47510212:-	DEAD (Asp-Glu-Ala-Asp) box polypeptide 23	0.18905	0.204638
ILMN_2200714	OR4F16	5q35.3g	chr1:357886:357935:+		-0.189026	0.204715
ILMN_1803824	ZDHHC9	Xq25h	chrX:128766636:128766685:-		-0.189001	0.204796
ILMN_1786532	CNIH	14q22.2b	chr14:53968591:53968640:-		-0.188986	0.204846
ILMN_2082209	TOX2	20q13.12a	chr20:42131524:42131573:+	TOX high mobility group box family member 2	0.188971	0.204895
ILMN_2376771	ATR	3q23d	"chr3:143780178:143780200:-,chr3:143769660:143769686:-"		0.18893	0.205027
ILMN_1727532	OLFML3	1p13.2b	chr1:114326107:114326156:+	olfactomedin-like 3	-0.188874	0.205206
ILMN_1717745	TIAL1	10q26.11d	chr10:121327143:121327175:-,chr10:121327021:121327037:-	TIA1 cytotoxic granule-associated RNA binding protein-like 1	0.188837	0.205326
ILMN_1711091	TSC22D1	13q14.11e	chr13:44045323:44045372:-		-0.188779	0.205511
ILMN_1653432	HNRPDL	4q21.22a	chr4:83565741:83565790:-	heterogeneous nuclear ribonucleoprotein D-like	0.188774	0.205529
ILMN_1711005	CDC25A	3p21.31f	chr3:48173999:48174048:-	cell division cycle 25 homolog A (S. pombe)	0.188735	0.205654
ILMN_2044832	NOP56	20p13c	chr20:2586760:2586809:+		0.188729	0.205673
ILMN_2263333	RXRG	1q23.3e	chr1:163672976:163673025:-		-0.188709	0.205739
ILMN_1800897	NRD1	1p32.3e	chr1:52028793:52028825:-,chr1:52027901:52027917:-	nardilysin (N-arginine dibasic convertase)	0.188699	0.205769
ILMN_1809963	RSAD1	17q21.33b	chr17:45918033:45918082:+	radical S-adenosyl methionine domain containing 1	0.188628	0.205998
ILMN_2131392	WDR70	5p13.2b-p13.2a	chr5:37762830:37762879:+		0.188552	0.206243
ILMN_1788416	FAM108C1	15q25.1b	chr15:78834957:78835006:+	family with sequence similarity 108, member C1	0.188487	0.206453
ILMN_2350634	EFEMP1	2p16.1d	chr2:55951639:55951639:-,chr2:55951506:55951554:-		-0.188486	0.206454
ILMN_1810254	MEI1	22q13.2b	chr22:40519780:40519829:+		0.188481	0.206471
ILMN_1805449	TAPBPL	12p13.31d	chr12:6441607:6441656:+	TAP binding protein-like	0.188465	0.206521
ILMN_1663866	TGFBI	5q31.1f-q31.2a	chr5:135427171:135427220:+	transforming growth factor, beta-induced, 68kDa	-0.188463	0.20653
ILMN_1737935	MACF1	1p34.3a-p34.2d	chr1:39554750:39554788:+,chr1:39555473:39555483:+		0.188427	0.206645
ILMN_1671250	CLIC4	1p36.11c	chr1:25026188:25026194:+,chr1:25038938:25038980:+		-0.188353	0.206883
ILMN_2241953	PILRA	7q22.1c	chr7:99825517:99825566:+		-0.188346	0.206906
ILMN_1769926	DBN1	5q35.3a	chr5:176816525:176816574:-		-0.18834	0.206924
ILMN_2360705	ACSL3	2q36.1c	chr2:223514813:223514862:+		-0.188333	0.206948
ILMN_1703288	C19orf6	19p13.3i	chr19:960813:960862:-	chromosome 19 open reading frame 6	0.188266	0.20716
ILMN_1751785	DMRT2	9p24.3b	chr9:1047232:1047281:+		-0.188245	0.207229
ILMN_1771019	MTMR4	17q22d	chr17:53922158:53922207:-	myotubularin related protein 4	0.188224	0.207298
ILMN_1680072	ZNF32	10q11.21b	chr10:43464257:43464306:-		-0.188217	0.207319
ILMN_1775357	RUNDC2A	16p13.13a	chr16:12054236:12054285:+		0.188185	0.20742
ILMN_1751901	DKFZp566N034	2q21.3a	chr2:134930334:134930383:-		0.188171	0.207466
ILMN_1706502	EIF2AK2	2p22.2b	chr2:37187235:37187284:-	eukaryotic translation initiation factor 2-alpha kinase 2	0.188144	0.207553
ILMN_1666777	SHOX2	3q25.32b	chr3:159297915:159297964:-	short stature homeobox 2	-0.188109	0.207666
ILMN_2358919	TP53I3	2p23.3d	chr2:24154069:24154118:-		-0.188103	0.207683
ILMN_2350421	C19orf29	19p13.3e	chr19:3561843:3561892:-		0.188096	0.207705
ILMN_1659462	DUSP23	1q23.2b	chr1:158018844:158018893:+	dual specificity phosphatase 23	-0.188092	0.207718
ILMN_1699254	PLEKHH1	14q24.1a	chr14:67125657:67125706:+	pleckstrin homology domain containing, family H (with MyTH4 domain) member 1	0.188085	0.207741
ILMN_2106725	NCF1B	7q11.23a	chr7:72281627:72281676:+	neutrophil cytosolic factor 1B pseudogene	0.18807	0.20779
ILMN_1663616	DNAJC7	17q21.2b	chr17:37387400:37387449:-	DnaJ (Hsp40) homolog, subfamily C, member 7	0.188032	0.20791
ILMN_1705984	HNMT	2q22.1b	chr2:138489738:138489787:+	histamine N-methyltransferase	-0.187992	0.208039
ILMN_1727761	GMEB1	1p35.3b-p35.3a	chr1:28913701:28913750:+	glucocorticoid modulatory element binding protein 1	0.187975	0.208094
ILMN_1771852	ZNF575	19q13.31a	chr19:48731821:48731870:+	zinc finger protein 575	0.187974	0.208098
ILMN_2135272	GIMAP2	7q36.1c	chr7:150021359:150021408:+		0.187957	0.208151
ILMN_1669772	LRP1	12q13.3b	chr12:55892995:55893044:+	low density lipoprotein receptor-related protein 1	-0.187932	0.208231
ILMN_1661454	DGKA	12q13.2c	chr12:54611341:54611390:+	diacylglycerol kinase, alpha 80kDa	0.187898	0.20834
ILMN_1705907	NUP153	6p22.3e	chr6:17724008:17724057:-	nucleoporin 153kDa	0.187894	0.208354
ILMN_2357542	VIP	6q25.2a	chr6:153115073:153115112:+,chr6:153116994:153117003:+		-0.187886	0.208379
ILMN_1704000	IL1F6	2q13d	chr2:113480097:113480135:+,chr2:113480646:113480656:+		-0.187885	0.208382
ILMN_1737604	FGGY	1p32.1d-p32.1c	chr1:59912323:59912372:+	FGGY carbohydrate kinase domain containing	-0.18788	0.208397
ILMN_2103841	AIP	11q13.1f	chr11:67015029:67015078:+	aryl hydrocarbon receptor interacting protein	0.187859	0.208465
ILMN_1815759	CTDP1	18q23d	chr18:75615070:75615119:+	CTD (carboxy-terminal domain, RNA polymerase II, polypeptide A) phosphatase, subunit 1	0.187857	0.208471
ILMN_2116827	RGPD1	2p11.2e	chr2:87094367:87094416:+	RANBP2-like and GRIP domain containing 1	0.187854	0.208482
ILMN_1794056	DNAJB5	9p13.3b	chr9:34988055:34988104:+		-0.187846	0.208508
ILMN_1752559	FBRS	16p11.2c	chr16:30589265:30589314:+	fibrosin	0.187801	0.20865
ILMN_1660794	LBH	2p23.1b	chr2:30334076:30334125:+	limb bud and heart development homolog (mouse)	0.187793	0.208675
ILMN_1677581	RPGRIP1L	16q12.2a	chr16:52192560:52192609:-	RPGRIP1-like	-0.187768	0.208754
ILMN_1753064	TTC13	1q42.2a	chr1:229108747:229108796:-		0.187761	0.208777
ILMN_1661373	AGPAT3	21q22.3c-q22.3d	chr21:44227991:44228040:+		0.18775	0.208813
ILMN_1660337	PPT2	6p21.32b	chr6:32229851:32229900:+	palmitoyl-protein thioesterase 2	0.187671	0.209065
ILMN_1788701	PSIP1	9p22.3b	chr9:15454349:15454398:-		0.187655	0.209116
ILMN_1721994	HPS4	22q12.1a	chr22:25209641:25209690:-	Hermansky-Pudlak syndrome 4	0.187645	0.209147
ILMN_1728218	RBPMS	8p12e	chr8:30362151:30362200:+		-0.187632	0.209189
ILMN_2313079	NLRP1	17p13.2b	chr17:5365568:5365616:-,chr17:5361931:5361931:-		0.187617	0.209237
ILMN_1713688	DHX32	10q26.2a	chr10:127515188:127515237:-	DEAH (Asp-Glu-Ala-His) box polypeptide 32	-0.187489	0.209654
ILMN_1663486	TLK2	17q23.2d	chr17:58044115:58044164:+		0.187484	0.209672
ILMN_1780987	RFXANK	19p13.11b	chr19:19170482:19170531:+	regulatory factor X-associated ankyrin-containing protein	0.187464	0.209734
ILMN_1802100	ADAM28	8p21.2d	chr8:24264706:24264755:+		0.187444	0.209801
ILMN_1762360	THSD7A	7p21.3b	chr7:11385289:11385338:-		-0.187356	0.210085
ILMN_1799487	N4BP2L1	13q13.1a	chr13:31874188:31874237:-	NEDD4 binding protein 2-like 1	0.187356	0.210086
ILMN_1789599	NBL1	1p36.13a	chr1:19857334:19857383:+	neuroblastoma, suppression of tumorigenicity 1	-0.187348	0.210112
ILMN_1878273	SPEG	2q35f	chr2:220064785:220064834:+		0.18732	0.210202
ILMN_1791396	DGCR6L	22q11.21b	chr22:18681809:18681858:-		-0.18727	0.210366
ILMN_1731518	PLD6	17p11.2h	chr17:17045318:17045367:-	phospholipase D family, member 6	0.187255	0.210413
ILMN_1738468	KEL	7q34f	chr7:142348492:142348541:-	Kell blood group, metallo-endopeptidase	0.187251	0.210427
ILMN_2160929	FEN1	11q12.2b	chr11:61321035:61321084:+		0.187232	0.210487
ILMN_1743367	FZD4	11q14.2a	chr11:86334628:86334677:-	frizzled family receptor 4	-0.187218	0.210534
ILMN_2278242	ACSL6	5q31.1b	chr5:131338375:131338424:-		0.187193	0.210613
ILMN_1756006	ATG2A	11q13.1b-q13.1c	chr11:64418707:64418756:-	ATG2 autophagy related 2 homolog A (S. cerevisiae)	0.187186	0.210639
ILMN_2389429	DCUN1D4	4q12a	chr4:52475569:52475618:+		-0.187178	0.210662
ILMN_1804268	ZNF835	19q13.43a	chr19:61866876:61866925:-	zinc finger protein 835	0.187134	0.210812
ILMN_1658283	RPL17	18q21.1f	chr18:45271900:45271925:-,chr18:45271790:45271813:-	ribosomal protein L17	0.187014	0.211218
ILMN_1666316	C6orf103	6q24.3b	chr6:147177972:147178021:+		-0.187009	0.211235
ILMN_2396269	CDH24	14q11.2f	chr14:22588160:22588209:-		-0.186993	0.21129
ILMN_2275199	OPRM1	6q25.2b-q25.2c	chr6:154481757:154481806:+		-0.186979	0.211338
ILMN_1815445	IDS	Xq28b	chrX:148385800:148385849:-		-0.186975	0.211351
ILMN_1720794	SNORD4B	17q11.2a	chr17:24074849:24074898:+	small nucleolar RNA, C/D box 4B	0.186965	0.211383
ILMN_2274420	SPTLC1	9q22.31a	chr9:93834468:93834517:-		-0.1869	0.211602
ILMN_1773801	TGFB1I1	16p11.2c	chr16:31396358:31396407:+	transforming growth factor beta 1 induced transcript 1	-0.186893	0.211627
ILMN_1764891	ZNF384	12p13.31d	chr12:6646383:6646432:-	zinc finger protein 384	0.186862	0.211731
ILMN_1658575	GALNT5	2q24.1d	chr2:157873363:157873412:+	UDP-N-acetyl-alpha-D-galactosamine:polypeptide N-acetylgalactosaminyltransferase 5 (GalNAc-T5)	-0.186798	0.211949
ILMN_1672834	SSH2	17q11.2b	chr17:24977333:24977382:-	slingshot homolog 2 (Drosophila)	0.186718	0.21222
ILMN_1737015	RPL39	Xq24c	chrX:118809570:118809619:-	ribosomal protein L39	0.186717	0.212223
ILMN_2083066	IGLL3	22q11.23c	chr22:24046017:24046066:+		0.186711	0.212243
ILMN_1696532	RBBP5	1q32.1f-q32.1g	chr1:203322613:203322662:-	retinoblastoma binding protein 5	0.186692	0.212304
ILMN_1683939	VIPR2	7q36.3e	chr7:158513872:158513921:-	vasoactive intestinal peptide receptor 2	0.186661	0.21241
ILMN_2215418	SERPINA6	14q32.13a	chr14:93845992:93846041:-	serpin peptidase inhibitor, clade A (alpha-1 antiproteinase, antitrypsin), member 6	-0.186505	0.212937
ILMN_1814077	ZFPM2	8q23.1a	chr8:106884536:106884585:+	zinc finger protein, multitype 2	-0.186497	0.212965
ILMN_1803590	ZFC3H1	12q21.1a	chr12:70290246:70290295:-	zinc finger, C3H1-type containing	0.186477	0.213032
ILMN_2363966	PTPN5	11p15.1c	chr11:18706381:18706430:-		0.186458	0.213093
[truncated: 24,027 more rows]

## Sheet: TableS7
Universe.Size	Gene.Set.Size	Total.Hits	Expected.Hits	Observed.Hits	Pvalue	Adjusted.Pvalue	Gene.Set.Term	mat
26026	31	367	0.43714	14	2e-18	3.9e-16	KEGG_PRIMARY_IMMUNODEFICIENCY	TNFRSF13B,LCK,CD3E,IL2RG,ZAP70,CD19,CD79A,CD8A,CD3D,ICOS,CD40LG,TNFRSF13C,RFX5,CD8B
26026	96	367	1.35372	17	2.7e-14	3e-12	KEGG_T_CELL_RECEPTOR_SIGNALING_PATHWAY	LCK,CD3E,CTLA4,CD3G,ZAP70,CD247,IFNG,CD8A,ITK,FYN,CD3D,ICOS,CD40LG,NFATC3,RASGRP1,CD8B,LAT
26026	231	367	3.2574	23	2.7e-13	2.8e-11	KEGG_CYTOKINE_CYTOKINE_RECEPTOR_INTERACTION	TNFRSF13B,CXCR3,IL2RG,CXCR5,CCR7,CD27,CXCL13,TNFRSF25,IL18R1,IFNG,CCR6,IL23A,CD40LG,CXCR6,IL18RAP,TNFRSF17,TNFRSF13C,CCL5,XCL1,TNFRSF4,CCL19,IL21R,CXCL9
26026	71	367	1.00119	14	1.1e-12	1e-10	KEGG_HEMATOPOIETIC_CELL_LINEAGE	CD3E,CD3G,CD7,CD19,CD5,CR2,MS4A1,CD8A,CD2,CD3D,FCER2,CD22,CD38,CD8B
26026	107	367	1.50884	16	2.4e-12	2.1e-10	KEGG_NATURAL_KILLER_CELL_MEDIATED_CYTOTOXICITY	LCK,SH2D1A,ZAP70,CD247,KLRC1,KIR2DL1,IFNG,KLRD1,FYN,PTK2B,KLRC3,CD48,PRF1,NFATC3,PRKCB,LAT
26026	167	367	2.35491	15	1.6e-08	7.4e-07	KEGG_CHEMOKINE_SIGNALING_PATHWAY	CXCR3,CXCR5,CCR7,CXCL13,ITK,CCR6,RASGRP2,PTK2B,CXCR6,CCL5,XCL1,PRKCB,CCL19,CXCL9,STAT1
26026	106	367	1.49474	12	3.5e-08	1.5e-06	KEGG_CELL_ADHESION_MOLECULES_CAMS	CTLA4,CD8A,SELL,CD226,CD2,CD6,HLA-DOB,ICOS,CD40LG,CD22,ITGB7,CD8B
26026	56	367	0.789672	9	8.4e-08	3.3e-06	KEGG_ANTIGEN_PROCESSING_AND_PRESENTATION	KLRC1,KIR2DL1,CD8A,KLRD1,HLA-DOB,PSME1,KLRC3,RFX5,CD8B
26026	22	367	0.310228	6	4.7e-07	1.5e-05	KEGG_GRAFT_VERSUS_HOST_DISEASE	KLRC1,KIR2DL1,IFNG,KLRD1,HLA-DOB,PRF1
26026	36	367	0.507646	7	6.1e-07	1.9e-05	KEGG_INTESTINAL_IMMUNE_NETWORK_FOR_IGA_PRODUCTION	TNFRSF13B,HLA-DOB,ICOS,CD40LG,TNFRSF17,ITGB7,TNFRSF13C
26026	67	367	0.944786	7	4.4e-05	0.00082	KEGG_B_CELL_RECEPTOR_SIGNALING_PATHWAY	CD19,CD79A,CR2,CD79B,CD22,NFATC3,PRKCB
26026	297	367	4.18808	14	9.2e-05	0.0016	KEGG_PATHWAYS_IN_CANCER	RASSF5,ETS1,STK4,LEF1,BCL2,CREBBP,NFKB2,BIRC3,PRKCB,TCF7,SKP2,CDKN1B,TRAF1,STAT1
26026	22	367	0.310228	4	0.00023	0.0034	KEGG_ALLOGRAFT_REJECTION	IFNG,HLA-DOB,CD40LG,PRF1
26026	36	367	0.507646	4	0.0016	0.017	KEGG_AUTOIMMUNE_THYROID_DISEASE	CTLA4,HLA-DOB,CD40LG,PRF1
26026	71	367	1.00119	5	0.0033	0.031	KEGG_RIBOSOME	RPL19,RPL23A,RPS15,RPS2,FAU
26026	143	367	2.01648	7	0.0043	0.037	KEGG_JAK_STAT_SIGNALING_PATHWAY	IL2RG,IFNG,IL23A,STAT4,CREBBP,IL21R,STAT1
26026	75	367	1.0576	5	0.0042	0.037	KEGG_SMALL_CELL_LUNG_CANCER	BCL2,BIRC3,SKP2,CDKN1B,TRAF1
26026	79	367	1.114	5	0.0052	0.044	KEGG_PROSTATE_CANCER	LEF1,BCL2,CREBBP,TCF7,CDKN1B
26026	26	367	0.366633	3	0.0057	0.047	KEGG_TYPE_I_DIABETES_MELLITUS	IFNG,HLA-DOB,PRF1

## Sheet: TableS8
Universe.Size	Gene.Set.Size	Total.Hits	Expected.Hits	Observed.Hits	Pvalue	Adjusted.Pvalue	Gene.Set.Term	mat
26026	31	367	0.43714	14	2e-18	3.9e-16	KEGG_PRIMARY_IMMUNODEFICIENCY	TNFRSF13B,LCK,CD3E,IL2RG,ZAP70,CD19,CD79A,CD8A,CD3D,ICOS,CD40LG,TNFRSF13C,RFX5,CD8B
26026	779	367	10.9849	49	1.7e-18	3.5e-16	REACTOME_IMMUNE_SYSTEM	SH3KBP1,LCK,CD3E,IL2RG,CTLA4,BTLA,CD3G,ZAP70,CD19,TRAT1,CD247,CD79A,KLRC1,KIR2DL1,IFNG,CD8A,ITK,KLRD1,FYN,SELL,CD226,BLK,TLR10,CCR6,HLA-DOB,CD3D,RASGRP2,PTK2B,CD79B,ICOS,PSME1,CD40LG,BCL2,TLR9,CD160,CREBBP,IRF4,NFKB2,ITGB7,NLRC5,BIRC3,PRKCB,SKP2,CDKN1B,RASGRP1,STAT1,GBP1,CD8B,LAT
26026	49	367	0.690963	15	1.3e-16	2.3e-14	PID_CD8TCRPATHWAY	LCK,CD3E,CD3G,ZAP70,CD247,CD8A,FYN,RASSF5,CD3D,RASGRP2,PRF1,PRKCB,RASGRP1,CD8B,LAT
26026	50	367	0.705064	15	1.9e-16	3e-14	REACTOME_IMMUNOREGULATORY_INTERACTIONS_BETWEEN_A_LYMPHOID_AND_A_NON_LYMPHOID_CELL	CD3E,CD3G,CD19,CD247,KLRC1,KIR2DL1,CD8A,KLRD1,SELL,CD226,CD3D,CD40LG,CD160,ITGB7,CD8B
26026	447	367	6.30327	35	2.6e-16	3.9e-14	REACTOME_ADAPTIVE_IMMUNE_SYSTEM	SH3KBP1,LCK,CD3E,CTLA4,BTLA,CD3G,ZAP70,CD19,TRAT1,CD247,CD79A,KLRC1,KIR2DL1,CD8A,ITK,KLRD1,FYN,SELL,CD226,BLK,HLA-DOB,CD3D,RASGRP2,CD79B,ICOS,PSME1,CD40LG,CD160,ITGB7,PRKCB,SKP2,CDKN1B,RASGRP1,CD8B,LAT
26026	52	367	0.733267	15	3.6e-16	5.2e-14	PID_IL12_2PATHWAY	LCK,CD3E,IL2RG,CD3G,CD247,IL18R1,IFNG,CD8A,CD3D,EOMES,IL18RAP,STAT4,NFKB2,STAT1,CD8B
26026	59	367	0.831976	15	3e-15	3.8e-13	PID_TCR_PATHWAY	LCK,MAP4K1,CD3E,SLA2,CD3G,ZAP70,CD247,ITK,FYN,RASSF5,CD3D,RASGRP2,PRKCB,RASGRP1,LAT
26026	60	367	0.846077	15	3.9e-15	4.8e-13	PID_CD8TCRDOWNSTREAMPATHWAY	CD3E,IL2RG,CD3G,CD247,IFNG,CD8A,PTPN7,CD3D,EOMES,STAT4,PRF1,NFATC3,TNFRSF4,PRKCB,CD8B
26026	96	367	1.35372	17	2.7e-14	3e-12	KEGG_T_CELL_RECEPTOR_SIGNALING_PATHWAY	LCK,CD3E,CTLA4,CD3G,ZAP70,CD247,IFNG,CD8A,ITK,FYN,CD3D,ICOS,CD40LG,NFATC3,RASGRP1,CD8B,LAT
26026	231	367	3.2574	23	2.7e-13	2.8e-11	KEGG_CYTOKINE_CYTOKINE_RECEPTOR_INTERACTION	TNFRSF13B,CXCR3,IL2RG,CXCR5,CCR7,CD27,CXCL13,TNFRSF25,IL18R1,IFNG,CCR6,IL23A,CD40LG,CXCR6,IL18RAP,TNFRSF17,TNFRSF13C,CCL5,XCL1,TNFRSF4,CCL19,IL21R,CXCL9
26026	71	367	1.00119	14	1.1e-12	1e-10	KEGG_HEMATOPOIETIC_CELL_LINEAGE	CD3E,CD3G,CD7,CD19,CD5,CR2,MS4A1,CD8A,CD2,CD3D,FCER2,CD22,CD38,CD8B
26026	107	367	1.50884	16	2.4e-12	2.1e-10	KEGG_NATURAL_KILLER_CELL_MEDIATED_CYTOTOXICITY	LCK,SH2D1A,ZAP70,CD247,KLRC1,KIR2DL1,IFNG,KLRD1,FYN,PTK2B,KLRC3,CD48,PRF1,NFATC3,PRKCB,LAT
26026	29	367	0.408937	10	4.3e-12	3.6e-10	PID_IL12_STAT4PATHWAY	CD3E,CD3G,CD247,IL18R1,IFNG,CD3D,IL18RAP,STAT4,CREBBP,PRF1
26026	15	367	0.211519	8	8.6e-12	6.6e-10	BIOCARTA_NO2IL12_PATHWAY	CXCR3,CD3E,CD3G,CD247,IFNG,CD2,CD3D,STAT4
26026	41	367	0.578153	11	8.2e-12	6.5e-10	BIOCARTA_TCR_PATHWAY	LCK,CD3E,CD3G,ZAP70,CD247,FYN,PTPN7,CD3D,NFATC3,PRKCB,LAT
26026	16	367	0.225621	8	1.7e-11	1.2e-09	BIOCARTA_CTLA4_PATHWAY	LCK,CD3E,CTLA4,CD3G,CD247,ITK,CD3D,ICOS
26026	18	367	0.253823	8	5.6e-11	3.7e-09	BIOCARTA_IL12_PATHWAY	CXCR3,CD3E,CD3G,CD247,IL18R1,IFNG,CD3D,STAT4
26026	23	367	0.32433	8	5.9e-10	3.4e-08	REACTOME_GENERATION_OF_SECOND_MESSENGER_MOLECULES	LCK,CD3E,CD3G,ZAP70,CD247,ITK,CD3D,LAT
26026	45	367	0.634558	10	5.7e-10	3.3e-08	REACTOME_CHEMOKINE_RECEPTORS_BIND_CHEMOKINES	CXCR3,CXCR5,CCR7,CXCL13,CCR6,CXCR6,CCL5,XCL1,CCL19,CXCL9
26026	39	367	0.54995	9	2.9e-09	1.5e-07	ST_T_CELL_SIGNAL_TRANSDUCTION	LCK,CTLA4,ZAP70,ITK,CD3D,RASGRP2,NFKB2,RASGRP1,LAT
26026	20	367	0.282026	7	6.9e-09	3.5e-07	BIOCARTA_CSK_PATHWAY	LCK,CD3E,CD3G,ZAP70,CD247,CD3D,CREBBP
26026	43	367	0.606355	9	7.4e-09	3.6e-07	REACTOME_TCR_SIGNALING	LCK,CD3E,CD3G,ZAP70,TRAT1,CD247,ITK,CD3D,LAT
26026	33	367	0.465342	8	1.5e-08	6.8e-07	PID_IL23PATHWAY	CD3E,IL18R1,IFNG,IL23A,IL18RAP,STAT4,CXCL9,STAT1
26026	167	367	2.35491	15	1.6e-08	7.4e-07	KEGG_CHEMOKINE_SIGNALING_PATHWAY	CXCR3,CXCR5,CCR7,CXCL13,ITK,CCR6,RASGRP2,PTK2B,CXCR6,CCL5,XCL1,PRKCB,CCL19,CXCL9,STAT1
26026	106	367	1.49474	12	3.5e-08	1.5e-06	KEGG_CELL_ADHESION_MOLECULES_CAMS	CTLA4,CD8A,SELL,CD226,CD2,CD6,HLA-DOB,ICOS,CD40LG,CD22,ITGB7,CD8B
26026	15	367	0.211519	6	3.4e-08	1.5e-06	BIOCARTA_IL17_PATHWAY	CD3E,CD3G,CD247,CD8A,CD2,CD3D
26026	52	367	0.733267	9	4.3e-08	1.8e-06	PID_IL2_1PATHWAY	LCK,IKZF3,IL2RG,IFNG,FYN,PTK2B,BCL2,PRKCB,STAT1
26026	53	367	0.747368	9	5.1e-08	2.1e-06	REACTOME_COSTIMULATION_BY_THE_CD28_FAMILY	LCK,CD3E,CTLA4,BTLA,CD3G,CD247,FYN,CD3D,ICOS
26026	16	367	0.225621	6	5.4e-08	2.1e-06	BIOCARTA_IL7_PATHWAY	LCK,IL2RG,FYN,PTK2B,BCL2,CREBBP
26026	56	367	0.789672	9	8.4e-08	3.3e-06	KEGG_ANTIGEN_PROCESSING_AND_PRESENTATION	KLRC1,KIR2DL1,CD8A,KLRD1,HLA-DOB,PSME1,KLRC3,RFX5,CD8B
26026	22	367	0.310228	6	4.7e-07	1.5e-05	KEGG_GRAFT_VERSUS_HOST_DISEASE	KLRC1,KIR2DL1,IFNG,KLRD1,HLA-DOB,PRF1
26026	36	367	0.507646	7	6.1e-07	1.9e-05	KEGG_INTESTINAL_IMMUNE_NETWORK_FOR_IGA_PRODUCTION	TNFRSF13B,HLA-DOB,ICOS,CD40LG,TNFRSF17,ITGB7,TNFRSF13C
26026	26	367	0.366633	6	1.4e-06	3.8e-05	REACTOME_DOWNSTREAM_TCR_SIGNALING	LCK,CD3E,CD3G,TRAT1,CD247,CD3D
26026	105	367	1.48063	10	2.4e-06	6.4e-05	REACTOME_SIGNALING_BY_THE_B_CELL_RECEPTOR_BCR	SH3KBP1,CD19,CD79A,FYN,BLK,CD79B,PSME1,PRKCB,CDKN1B,RASGRP1
26026	29	367	0.408937	6	2.7e-06	7.1e-05	REACTOME_ANTIGEN_ACTIVATES_B_CELL_RECEPTOR_LEADING_TO_GENERATION_OF_SECOND_MESSENGERS	SH3KBP1,CD19,CD79A,FYN,BLK,CD79B
26026	17	367	0.239722	5	2.9e-06	7.6e-05	BIOCARTA_STATHMIN_PATHWAY	CD3E,CD3G,CD247,CD2,CD3D
26026	254	367	3.58173	15	3.7e-06	9.5e-05	REACTOME_CLASS_A1_RHODOPSIN_LIKE_RECEPTORS	GPR18,CXCR3,CXCR5,CCR7,CXCL13,P2RY10,CCR6,S1PR4,CXCR6,CCL5,XCL1,CCL19,PNOC,GPR132,CXCL9
26026	18	367	0.253823	5	4e-06	0.0001	BIOCARTA_NKCELLS_PATHWAY	KLRC1,KLRD1,PTK2B,KLRC3,LAT
26026	18	367	0.253823	5	4e-06	0.0001	BIOCARTA_TOB1_PATHWAY	CD3E,CD3G,CD247,IFNG,CD3D
26026	164	367	2.31261	12	4e-06	0.0001	REACTOME_G_ALPHA_I_SIGNALLING_EVENTS	GPR18,CXCR3,CXCR5,CCR7,CXCL13,CCR6,S1PR4,CXCR6,CCL5,CCL19,PNOC,CXCL9
26026	89	367	1.25501	9	4.7e-06	0.00012	PID_CXCR4_PATHWAY	LCK,CD3E,CD3G,CD247,FYN,BLK,CD3D,PTK2B,STAT1
26026	21	367	0.296127	5	9.2e-06	0.00021	BIOCARTA_DC_PATHWAY	CD7,CD5,IFNG,CD2,TLR9
26026	155	367	2.1857	11	1.3e-05	0.00029	REACTOME_PEPTIDE_LIGAND_BINDING_RECEPTORS	CXCR3,CXCR5,CCR7,CXCL13,CCR6,CXCR6,CCL5,XCL1,CCL19,PNOC,CXCL9
26026	25	367	0.352532	5	2.3e-05	0.00047	BIOCARTA_NKT_PATHWAY	CXCR3,CCR7,IL18R1,IFNG,CD40LG
26026	61	367	0.860178	7	2.4e-05	0.00048	PID_BCR_5PATHWAY	MAP4K1,CD19,CD79A,POU2F2,CD79B,ETS1,CD22
26026	44	367	0.620456	6	3.4e-05	0.00065	SIG_BCR_SIGNALING_PATHWAY	MAP4K1,CD19,CR2,BCL2,CD22,FLOT2
26026	44	367	0.620456	6	3.4e-05	0.00065	PID_PI3KCIPATHWAY	LCK,ZAP70,ITK,FYN,BLK,LAT
26026	67	367	0.944786	7	4.4e-05	0.00082	KEGG_B_CELL_RECEPTOR_SIGNALING_PATHWAY	CD19,CD79A,CR2,CD79B,CD22,NFATC3,PRKCB
26026	50	367	0.705064	6	7.1e-05	0.0013	PID_KITPATHWAY	MAP4K1,STAP1,SH2B2,BCL2,CREBBP,STAT1
26026	297	367	4.18808	14	9.2e-05	0.0016	KEGG_PATHWAYS_IN_CANCER	RASSF5,ETS1,STK4,LEF1,BCL2,CREBBP,NFKB2,BIRC3,PRKCB,TCF7,SKP2,CDKN1B,TRAF1,STAT1
26026	346	367	4.87904	15	0.00013	0.0021	REACTOME_GPCR_LIGAND_BINDING	GPR18,CXCR3,CXCR5,CCR7,CXCL13,P2RY10,CCR6,S1PR4,CXCR6,CCL5,XCL1,CCL19,PNOC,GPR132,CXCL9
26026	39	367	0.54995	5	0.00021	0.0031	REACTOME_FORMATION_OF_THE_TERNARY_COMPLEX_AND_SUBSEQUENTLY_THE_43S_COMPLEX	RPS15,EIF3G,RPS2,EIF2S3,FAU
26026	22	367	0.310228	4	0.00023	0.0034	KEGG_ALLOGRAFT_REJECTION	IFNG,HLA-DOB,CD40LG,PRF1
26026	40	367	0.564051	5	0.00024	0.0035	BIOCARTA_BIOPEPTIDES_PATHWAY	FYN,PTK2B,STAT4,PRKCB,STAT1
26026	90	367	1.26912	7	0.00029	0.004	REACTOME_NONSENSE_MEDIATED_DECAY_ENHANCED_BY_THE_EXON_JUNCTION_COMPLEX	RPL19,SMG1,RPL23A,RPS15,RPS2,FAU,UPF2
26026	92	367	1.29732	7	0.00033	0.0046	REACTOME_3_UTR_MEDIATED_TRANSLATIONAL_REGULATION	RPL19,RPL23A,RPS15,EIF3G,RPS2,EIF2S3,FAU
26026	43	367	0.606355	5	0.00034	0.0046	PID_NFAT_TFPATHWAY	CTLA4,IFNG,CD40LG,IRF4,NFATC3
26026	25	367	0.352532	4	0.00039	0.0053	REACTOME_THE_ROLE_OF_NEF_IN_HIV1_REPLICATION_AND_DISEASE_PATHOGENESIS	LCK,CD247,FYN,CD8B
26026	26	367	0.366633	4	0.00045	0.006	PID_ALPHASYNUCLEIN_PATHWAY	LCK,FYN,BLK,PTK2B
26026	47	367	0.66276	5	0.00051	0.0066	REACTOME_ACTIVATION_OF_THE_MRNA_UPON_BINDING_OF_THE_CAP_BINDING_COMPLEX_AND_EIFS_AND_SUBSEQUENT_BINDING_TO_43S	RPS15,EIF3G,RPS2,EIF2S3,FAU
26026	27	367	0.380735	4	0.00053	0.0068	PID_IL2_STAT5PATHWAY	LCK,IL2RG,BCL2,PRF1
26026	75	367	1.0576	6	0.00067	0.0081	PID_CMYB_PATHWAY	ETS1,LEF1,BCL2,CREBBP,BIRC3,CDKN1B
26026	29	367	0.408937	4	0.0007	0.0084	PID_CD40_PATHWAY	CD40LG,FCAMR,BIRC3,TRAF1
26026	52	367	0.733267	5	0.00082	0.0096	PID_TXA2PATHWAY	LCK,FYN,BLK,ARHGEF1,PRKCB
26026	78	367	1.0999	6	0.00083	0.0096	REACTOME_CELL_SURFACE_INTERACTIONS_AT_THE_VASCULAR_WALL	LCK,SIRPG,FYN,SELL,CD2,CD48
26026	31	367	0.43714	4	0.00091	0.01	PID_HIVNEFPATHWAY	CD247,BCL2,BIRC3,TRAF1
26026	32	367	0.451241	4	0.001	0.011	BIOCARTA_BCR_PATHWAY	CD79A,CD79B,NFATC3,PRKCB
26026	15	367	0.211519	3	0.0011	0.012	REACTOME_REGULATION_OF_KIT_SIGNALING	LCK,FYN,SH2B2
26026	181	367	2.55233	9	0.0011	0.012	REACTOME_METABOLISM_OF_MRNA	RPL19,PSME1,SMG1,HNRNPD,RPL23A,RPS15,RPS2,FAU,UPF2
26026	57	367	0.803773	5	0.0012	0.013	PID_IL4_2PATHWAY	IL2RG,CD40LG,ETS1,FCER2,IRF4
26026	36	367	0.507646	4	0.0016	0.017	KEGG_AUTOIMMUNE_THYROID_DISEASE	CTLA4,HLA-DOB,CD40LG,PRF1
26026	91	367	1.28322	6	0.0018	0.019	REACTOME_SIGNALING_BY_ILS	LCK,IL2RG,FYN,PTK2B,NFKB2,STAT1
26026	19	367	0.267924	3	0.0023	0.023	BIOCARTA_CHEMICAL_PATHWAY	BCL2,PRKCB,STAT1
26026	19	367	0.267924	3	0.0023	0.023	BIOCARTA_CTCF_PATHWAY	CD79A,CD79B,CDKN1B
26026	129	367	1.81907	7	0.0024	0.024	REACTOME_TRANSLATION	RPL19,RPL23A,RPS15,EIF3G,RPS2,EIF2S3,FAU
26026	67	367	0.944786	5	0.0026	0.025	REACTOME_SIGNALING_BY_SCF_KIT	LCK,FYN,SH2B2,CDKN1B,STAT1
26026	712	367	10.0401	20	0.0029	0.028	REACTOME_GPCR_DOWNSTREAM_SIGNALING	GPR18,CXCR3,CXCR5,CCR7,CXCL13,P2RY10,CCR6,S1PR4,RASGRP2,CXCR6,ARHGEF1,CCL5,XCL1,FGD3,PRKCB,CCL19,PNOC,GPR132,RASGRP1,CXCL9
26026	21	367	0.296127	3	0.0031	0.029	REACTOME_CTLA4_INHIBITORY_SIGNALING	LCK,CTLA4,FYN
26026	71	367	1.00119	5	0.0033	0.031	KEGG_RIBOSOME	RPL19,RPL23A,RPS15,RPS2,FAU
26026	22	367	0.310228	3	0.0035	0.032	PID_IL27PATHWAY	IFNG,STAT4,STAT1
26026	72	367	1.01529	5	0.0035	0.032	REACTOME_PEPTIDE_CHAIN_ELONGATION	RPL19,RPL23A,RPS15,RPS2,FAU
26026	75	367	1.0576	5	0.0042	0.037	KEGG_SMALL_CELL_LUNG_CANCER	BCL2,BIRC3,SKP2,CDKN1B,TRAF1
26026	220	367	3.10228	9	0.0042	0.037	REACTOME_METABOLISM_OF_RNA	RPL19,PSME1,SMG1,HNRNPD,RPL23A,RPS15,RPS2,FAU,UPF2
26026	107	367	1.50884	6	0.0041	0.036	REACTOME_HOST_INTERACTIONS_OF_HIV_FACTORS	LCK,CD247,FYN,PSME1,APOBEC3G,CD8B
26026	143	367	2.01648	7	0.0043	0.037	KEGG_JAK_STAT_SIGNALING_PATHWAY	IL2RG,IFNG,IL23A,STAT4,CREBBP,IL21R,STAT1
26026	47	367	0.66276	4	0.0043	0.037	REACTOME_INTERFERON_GAMMA_SIGNALING	IFNG,IRF4,STAT1,GBP1
26026	226	367	3.18689	9	0.005	0.042	REACTOME_CYTOKINE_SIGNALING_IN_IMMUNE_SYSTEM	LCK,IL2RG,IFNG,FYN,PTK2B,IRF4,NFKB2,STAT1,GBP1
26026	25	367	0.352532	3	0.0051	0.043	PID_GLYPICAN_1PATHWAY	LCK,FYN,BLK
26026	79	367	1.114	5	0.0052	0.044	KEGG_PROSTATE_CANCER	LEF1,BCL2,CREBBP,TCF7,CDKN1B
26026	50	367	0.705064	4	0.0054	0.045	PID_PTP1BPATHWAY	LCK,FYN,BLK,LAT
26026	26	367	0.366633	3	0.0057	0.047	KEGG_TYPE_I_DIABETES_MELLITUS	IFNG,HLA-DOB,PRF1
26026	26	367	0.366633	3	0.0057	0.047	BIOCARTA_DEATH_PATHWAY	TNFRSF25,BCL2,BIRC3
26026	408	367	5.75332	13	0.0056	0.047	REACTOME_HEMOSTASIS	LCK,SIRPG,FYN,SELL,CD2,RASGRP2,SH2B2,CREBBP,CD48,PRKCB,RASGRP1,PFN1,LAT

## Sheet: TableS9
Universe.Size	Gene.Set.Size	Total.Hits	Expected.Hits	Observed.Hits	Pvalue	Adjusted.Pvalue	Gene.Set.Term	mat
26026	173	367	2.43952	49	6.8e-50	3.2e-46	GSE22886_NAIVE_CD8_TCELL_VS_MONOCYTE_UP	GPR18,LCK,UBASH3A,CXCR3,CD3E,SH2D1A,SIRPG,LIME1,BACH2,CD27,PVRIG,CD3G,PTPRCAP,CD7,ZAP70,CD247,PASK,IL18R1,CD5,CD8A,ITK,CD2,NKG7,P2RY10,CD6,CD3D,SPOCK2,MAL,NELL2,PTPN4,ETS1,SKAP1,LEF1,GZMK,LY9,IL18RAP,RAPGEF6,CD160,GNLY,SP140,KLRC3,PRF1,ZBTB25,IL21R,FAIM3,BCL11B,DENND2D,CD8B,TBC1D4
26026	167	367	2.35491	44	2.7e-43	8.6e-40	GSE10325_LUPUS_CD4_TCELL_VS_LUPUS_MYELOID_UP	LCK,UBASH3A,IL2RG,SEPT6,BACH2,CD27,CD3G,PTPRCAP,ZAP70,CD247,PASK,ZCCHC11,TNFRSF25,SLAMF1,ITK,CD2,CD6,PRKD2,CD3D,SPOCK2,RHOF,TXK,MAL,ICOS,NELL2,PTPN4,PPP1R16B,SKAP1,LEF1,BCL2,LY9,RAPGEF6,STAT4,IL16,ZBTB25,TCF7,FAIM3,BCL11B,RASGRP1,GOLGA8A,DENND2D,ATF7IP2,TBC1D4,NCL
26026	159	367	2.2421	40	1.6e-38	3.8e-35	GSE29618_BCELL_VS_MONOCYTE_DAY7_FLU_VACCINE_UP	GPR18,TNFRSF13B,MAP4K1,IKZF3,CYFIP2,IL2RG,SEPT6,BACH2,POU2AF1,PTPRCAP,CD19,BTG1,CD79A,MS4A1,TCL1A,STAP1,BANK1,BLK,P2RY10,CCR6,HLA-DOB,ADAM28,SPOCK2,CD79B,ETS1,PPP1R16B,SKAP1,FCER2,RAPGEF6,CD22,SP140,BCL11A,BIRC3,NSUN5,ADD3,PNOC,FAIM3,GSDMB,RASGRP1,GOLGA8A
26026	173	367	2.43952	41	2.6e-38	4.9e-35	GSE22886_NAIVE_CD4_TCELL_VS_MONOCYTE_UP	GPR18,LCK,UBASH3A,CD3E,SH2D1A,SIRPG,LIME1,BACH2,CD27,PVRIG,CD3G,PTPRCAP,CD7,ZAP70,TRAT1,CD247,TRD@,PASK,CD5,ITK,P2RY10,CD6,CD3D,SPOCK2,TXK,MAL,ICOS,NELL2,CD40LG,PTPN4,ETS1,SKAP1,LEF1,BCL2,LY9,ZBTB25,FAIM3,BCL11B,GSDMB,DENND2D,TBC1D4
26026	157	367	2.2139	37	1.5e-34	2e-31	GSE10325_BCELL_VS_MYELOID_UP	GPR18,MAP4K1,CXCR5,SEPT6,BACH2,CCR7,CD27,POU2AF1,PTPRCAP,CD19,CD79A,ZCCHC11,SLAMF1,CR2,MS4A1,TCL1A,STAP1,BANK1,CCR6,PRKD2,HLA-DOB,FAM117A,CD79B,PPP1R16B,SKAP1,BCL2,LY9,FCER2,CD22,SP140,IL16,BCL11A,ITGB7,BIRC3,PNOC,FAIM3,RASGRP1
26026	167	367	2.35491	37	1.7e-33	1.9e-30	GSE22886_NAIVE_CD4_TCELL_VS_DC_UP	GPR18,UBASH3A,CYFIP2,CD3E,SH2D1A,CCR7,CD27,PVRIG,CD3G,CD7,BTG1,CD247,TRD@,PASK,ZCCHC11,TNFRSF25,CD5,ITK,CD2,CD6,FAM117A,SPOCK2,TXK,ICOS,ETS1,LEF1,BCL2,XPO6,ARHGEF1,VILL,SAFB2,ZBTB25,RPS15,TCF7,BCL11B,GSDMB,TBC1D4
26026	149	367	2.10109	35	1.1e-32	1.1e-29	GSE29618_BCELL_VS_MDC_DAY7_FLU_VACCINE_UP	GPR18,TNFRSF13B,IKZF3,CYFIP2,CXCR5,BACH2,POU2AF1,PTPRCAP,CD19,BTG1,CD79A,MS4A1,TCL1A,STAP1,BANK1,BLK,P2RY10,PRKD2,ADAM28,SPOCK2,RASGRP2,CD79B,ETS1,PPP1R16B,SKAP1,FCER2,CD22,SP140,BIRC3,PRKCB,EIF2AK3,ADD3,PNOC,FAIM3,RASGRP1
26026	168	367	2.36902	35	1e-30	7.3e-28	GSE10325_CD4_TCELL_VS_MYELOID_UP	LCK,UBASH3A,SH2D1A,SIRPG,CD3G,ZAP70,TRAT1,CD247,TNFRSF25,ITK,CD226,CD2,DNMT1,CD6,PTPN7,CD3D,SPOCK2,TXK,MAL,ICOS,NELL2,PTPN4,SKAP1,LEF1,BCL2,GZMK,ANKRD55,STAT4,ZBTB25,TCF7,BCL11B,TRAF1,MRPS30,DENND2D,TBC1D4
26026	168	367	2.36902	35	1e-30	7.3e-28	GSE10325_LUPUS_CD4_TCELL_VS_LUPUS_BCELL_UP	LCK,SEMA4D,UBASH3A,CD3E,CTLA4,SIRPG,CD3G,ZAP70,TRAT1,CD247,TNFRSF25,CD5,ITK,FYN,CD2,DNMT1,SH2D2A,CD6,CD3D,SPOCK2,TXK,MAL,ICOS,NELL2,PTPN4,SKAP1,LEF1,ANKRD55,RAPGEF6,STAT4,ZBTB25,TNFRSF4,TCF7,BCL11B,TBC1D4
26026	170	367	2.39722	35	1.5e-30	1.1e-27	GSE22886_NAIVE_TCELL_VS_MONOCYTE_UP	GPR18,LCK,UBASH3A,CD3E,SH2D1A,SIRPG,LIME1,BACH2,CD27,PVRIG,CD3G,PTPRCAP,CD7,ZAP70,CD247,PASK,CD5,ITK,CD2,CD6,CD3D,SPOCK2,TXK,MAL,NELL2,SKAP1,LEF1,BCL2,LY9,ZBTB25,IL21R,FAIM3,BCL11B,DENND2D,TBC1D4
26026	159	367	2.2421	34	2.8e-30	1.8e-27	GSE29618_BCELL_VS_MONOCYTE_UP	TNFRSF13B,MAP4K1,CYFIP2,CXCR5,SEPT6,BACH2,CCR7,POU2AF1,PTPRCAP,CD19,BTG1,CD79A,MS4A1,STAP1,BANK1,P2RY10,CCR6,HLA-DOB,ADAM28,RASGRP2,CD79B,ETS1,PPP1R16B,BCL2,FCER2,CD22,SP140,BCL11A,BIRC3,EIF2AK3,PNOC,FAIM3,RASGRP1,GOLGA8A
26026	162	367	2.28441	34	5.4e-30	3.2e-27	GSE29618_BCELL_VS_MDC_UP	GPR18,TNFRSF13B,IKZF3,CYFIP2,CXCR5,BACH2,CCR7,POU2AF1,PTPRCAP,CD19,BTG1,CD79A,MS4A1,TCL1A,STAP1,BANK1,BLK,P2RY10,PRKD2,ADAM28,RASGRP2,C12orf35,CD79B,ETS1,LY9,FCER2,CD22,SP140,BIRC3,EIF2AK3,ADD3,PNOC,RASGRP1,GOLGA8A
26026	166	367	2.34081	33	2.6e-28	1.3e-25	GSE22886_NAIVE_CD8_TCELL_VS_DC_UP	GPR18,UBASH3A,CYFIP2,CD3E,LIME1,BACH2,PVRIG,PTPRCAP,CD7,ZAP70,PASK,ZCCHC11,CD5,CD2,NKG7,CD6,RPL19,KIAA0922,TXK,ICOS,PTPN4,ETS1,HNRNPD,BCL2,CD160,PRF1,ZBTB25,APOBEC3G,RPS15,TCF7,BCL11B,HNRNPUL1,TBC1D4
26026	171	367	2.41132	32	1.3e-26	5.1e-24	GSE22886_NAIVE_TCELL_VS_DC_UP	GPR18,SEMA4D,CYFIP2,CD3E,LIME1,CCR7,CD3G,PTPRCAP,BTG1,CD247,TRAF3IP3,SELL,CD6,PRKD2,RPL19,CD3D,KIAA0922,NELL2,SKAP1,LEF1,BCL2,VILL,SAFB2,ITGB7,NSUN5,RPS15,TCF7,ADD3,FAIM3,BCL11B,RASGRP1,FAU
26026	174	367	2.45362	30	6.4e-24	2.1e-21	GSE10325_CD4_TCELL_VS_BCELL_UP	LCK,SEMA4D,UBASH3A,SH2D1A,SIRPG,CD3G,ZAP70,TRAT1,CD247,TNFRSF25,ITK,FYN,CD2,DNMT1,SH2D2A,CD6,TXK,MAL,ICOS,NELL2,PTPN4,SKAP1,LEF1,GZMK,STAT4,PRF1,CCL5,BCL11B,RASGRP1,TBC1D4
26026	159	367	2.2421	28	1.2e-22	3.3e-20	GSE10325_LUPUS_BCELL_VS_LUPUS_MYELOID_UP	IL2RG,SEPT6,BACH2,POU2AF1,PTPRCAP,CD19,CD79A,ZCCHC11,MS4A1,TCL1A,STAP1,BANK1,PRKD2,CD79B,PTPN4,PPP1R16B,SKAP1,LY9,RBM15,SP140,IRF4,ZBTB25,BCL11A,PNOC,FAIM3,RASGRP1,GOLGA8A,ATF7IP2
26026	159	367	2.2421	28	1.2e-22	3.3e-20	GSE29618_BCELL_VS_PDC_DAY7_FLU_VACCINE_UP	GPR18,TNFRSF13B,IKZF3,BACH2,POU2AF1,CD19,BTG1,CD79A,MS4A1,STAP1,BANK1,P2RY10,CCR6,PRKD2,ADAM28,SPOCK2,KIAA0922,PTK2B,CD79B,SKAP1,FCER2,RAPGEF6,CD22,SP140,BIRC3,ADD3,CDKN1B,FAIM3
26026	168	367	2.36902	27	8.3e-21	2.1e-18	GSE29618_BCELL_VS_PDC_UP	TNFRSF13B,CXCR5,BACH2,POU2AF1,CD19,BTG1,CD79A,MS4A1,STAP1,BANK1,P2RY10,CCR6,HLA-DOB,ADAM28,KIAA0922,C12orf35,CD79B,BCL2,FCER2,CD22,SP140,CHST2,CD48,BIRC3,EIF2AK3,CDKN1B,FAIM3
26026	146	367	2.05879	25	4.7e-20	1.1e-17	GSE10325_CD4_TCELL_VS_BCELL_DN	CXCR5,POU2AF1,CD19,CD79A,CR2,MS4A1,TCL1A,PLAC8,STAP1,BANK1,BLK,HLA-DOB,ADAM28,SH2B2,CD79B,FCER2,CD22,SP140,IRF4,BCL11A,PRKCB,PNOC,RFX5,LRMP,ARHGAP17
26026	180	367	2.53823	25	8.9e-18	1.6e-15	GSE22886_CD4_TCELL_VS_BCELL_NAIVE_UP	SEMA4D,UBASH3A,SH2D1A,SEPT6,CD27,CD3G,CD7,ZAP70,TRAT1,CD247,CD5,ITK,CD2,DUSP2,CD6,CD3D,SPOCK2,TXK,MAL,NELL2,PTPN4,LEF1,CCL5,BCL11B,GBP1
26026	166	367	2.34081	24	1.6e-17	2.8e-15	GSE11057_PBMC_VS_MEM_CD4_TCELL_DN	LCK,UBASH3A,CD3E,SH2D1A,SIRPG,LIME1,CDC14A,TRAT1,CD5,ITK,CD2,SEPT1,CD6,TTC39C,FAM117A,CD3D,SPOCK2,ICOS,CD40LG,LY9,ZNF101,ANO9,ZBTB25,RASGRP1
26026	151	367	2.12929	22	3e-16	4.5e-14	GSE22886_NAIVE_BCELL_VS_MONOCYTE_UP	GPR18,BACH2,POU2AF1,PTPRCAP,CD19,CD79A,CR2,MS4A1,TCL1A,STAP1,BANK1,CCR6,HLA-DOB,CD79B,CD40LG,SKAP1,CD22,SP140,BCL11A,PNOC,IL21R,FAIM3
26026	171	367	2.41132	23	3.8e-16	5.4e-14	GSE1460_INTRATHYMIC_T_PROGENITOR_VS_CD4_THYMOCYTE_DN	SIRPG,BACH2,CCR7,CD27,TNFRSF25,TRAF3IP3,SLAMF1,CD6,SPOCK2,RASGRP2,ICOS,NELL2,SKAP1,LY9,ABCB1,IL16,BIRC3,FAIM3,TRIM38,STAT1,GOLGA8A,DENND2D,ATF7IP2
26026	153	367	2.1575	22	4e-16	5.6e-14	GSE22886_NAIVE_BCELL_VS_DC_UP	GPR18,CYFIP2,BACH2,PVRIG,POU2AF1,PTPRCAP,CD19,BTG1,CR2,MS4A1,SELL,TCL1A,STAP1,PRKD2,HLA-DOB,CD40LG,SKAP1,CD22,BCL11A,LRIG2,FAIM3,CD38
26026	182	367	2.56643	23	1.5e-15	2e-13	GSE22886_CD8_TCELL_VS_BCELL_NAIVE_UP	UBASH3A,LIME1,CD27,PVRIG,CD3G,CD7,ZAP70,CD247,CD2,NKG7,S1PR4,TXK,MAL,NELL2,PTPN4,LEF1,GNLY,KLRC3,PRF1,CCL5,BCL11B,GBP1,DENND2D
26026	180	367	2.53823	22	1.3e-14	1.5e-12	GSE22886_TCELL_VS_BCELL_NAIVE_UP	LCK,SEMA4D,UBASH3A,CD3E,LIME1,CD27,CD3G,CD7,ZAP70,CD247,ITK,CD2,CD3D,SPOCK2,TXK,MAL,NELL2,DEF6,LEF1,ARHGEF1,BCL11B,GBP1
26026	154	367	2.1716	20	6.6e-14	7.2e-12	GSE17974_IL4_AND_ANTI_IL12_VS_UNTREATED_48H_ACT_CD4_TCELL_DN	MCOLN2,ZNF831,TRAT1,PASK,SLAMF1,IFNG,CD2,LAMP3,PYHIN1,ZBTB32,TXK,ICOS,IL18RAP,SP140,CHST2,GIMAP7,TCF7,GCET2,STAT1,GBP1
26026	156	367	2.1998	20	8.5e-14	9.2e-12	GSE22886_NAIVE_BCELL_VS_NEUTROPHIL_UP	GPR18,SEPT6,BACH2,POU2AF1,CD19,CD79A,CR2,TCL1A,PLAC8,STAP1,BANK1,HLA-DOB,CD79B,CD22,IRF4,BCL11A,RPS15,FAIM3,ZBTB40,NCL
26026	148	367	2.08699	19	3.5e-13	3.5e-11	GSE10325_LUPUS_CD4_TCELL_VS_LUPUS_BCELL_DN	POU2AF1,CD19,CD79A,MS4A1,TCL1A,STAP1,BANK1,BLK,HLA-DOB,ADAM28,ZBTB32,SH2B2,CD79B,FCER2,CD22,TNFRSF17,BCL11A,PNOC,LRMP
26026	170	367	2.39722	20	4.4e-13	4.3e-11	GSE3982_MAST_CELL_VS_EFF_MEMORY_CD4_TCELL_DN	SH2D1A,PTPRCAP,IFNG,ITK,NKG7,P2RY10,DUSP2,PRKD2,SPOCK2,PYHIN1,PTK2B,PTPN4,SKAP1,CTRL,IL18RAP,SP140,CD48,NSUN5,FLOT2,TRAF1
26026	171	367	2.41132	20	4.9e-13	4.8e-11	GSE24142_EARLY_THYMIC_PROGENITOR_VS_DN2_THYMOCYTE_DN	LCK,CD3E,SH2D1A,CTLA4,SLA2,MCOLN2,POU2AF1,CD3G,TRAT1,CD247,SLAMF1,MS4A1,ITK,SH2D2A,CD3D,BCL2,BCL11B,LRMP,DENND2D,LAT
26026	156	367	2.1998	19	9.1e-13	8.7e-11	GSE3982_MEMORY_CD4_TCELL_VS_BCELL_UP	LCK,SEMA4D,UBASH3A,CD3E,SH2D1A,CD3G,ZAP70,TRAT1,ITK,CD2,DNMT1,CD6,CD3D,ICOS,CD40LG,GZMK,STAT4,BCL11B,GBP1
26026	162	367	2.28441	19	1.8e-12	1.6e-10	GSE29618_MONOCYTE_VS_MDC_DAY7_FLU_VACCINE_DN	MAP4K1,IL2RG,SEPT6,IL18R1,CD226,BANK1,P2RY10,CCR6,RPL19,HLA-DOB,ADAM28,RHOF,IRF4,BCL11A,ITGB7,RPS2,FAU,GOLGA8A,PFN1
26026	162	367	2.28441	19	1.8e-12	1.6e-10	GSE7460_CD8_TCELL_VS_CD4_TCELL_ACT_UP	IKZF3,CXCR3,CXCR5,CTSW,CTLA4,KLRC1,IFNG,CD8A,PLAC8,NKG7,TTC39C,GZMK,CXCR6,FNBP4,NLRC5,TNFRSF13C,CCL5,CD38,CD8B
26026	164	367	2.31261	19	2.3e-12	2e-10	GSE22886_NAIVE_CD8_TCELL_VS_NKCELL_UP	UBASH3A,CD3E,SIRPG,LIME1,CCR7,CD27,CD3G,PASK,SLAMF1,CD5,ITK,RPL19,MAL,ICOS,NELL2,LEF1,LY9,CD8B,TBC1D4
26026	165	367	2.32671	19	2.5e-12	2.2e-10	GSE29618_MONOCYTE_VS_MDC_DN	MAP4K1,IL2RG,SEPT6,IL18R1,CD226,CD2,BANK1,CCR6,RPL19,HLA-DOB,ADAM28,PPP1R16B,BCL2,CD22,IRF4,IL16,ITGB7,RPS2,GOLGA8A
26026	166	367	2.34081	19	2.8e-12	2.4e-10	GSE24634_IL4_VS_CTRL_TREATED_NAIVE_CD4_TCELL_DAY3_DN	PVRIG,PTPRCAP,ZAP70,SELL,CD2,CD6,PRKD2,FAM117A,SPOCK2,RASGRP2,SP140,IL16,ITGB7,TCF7,FAIM3,CD38,CXCL9,STAT1,GBP1
26026	167	367	2.35491	19	3.1e-12	2.6e-10	GSE22886_NAIVE_TCELL_VS_NKCELL_UP	UBASH3A,CD3E,SIRPG,LIME1,CCR7,CD27,CD3G,PASK,SLAMF1,CD5,ITK,RPL19,CD3D,MAL,NELL2,LEF1,LY9,BCL11B,TBC1D4
26026	135	367	1.90367	17	8.5e-12	6.6e-10	GSE6269_HEALTHY_VS_STREP_AUREUS_INF_PBMC_UP	GPR18,SEMA4D,CD27,CD19,CR2,BLK,PRKD2,HLA-DOB,RASGRP2,LY9,NPAT,CD22,IL16,BCL11A,POLG2,GSDMB,ZBTB40
26026	177	367	2.49593	19	8.8e-12	6.7e-10	GSE20715_0H_VS_24H_OZONE_LUNG_UP	SEMA4D,MAP4K1,IL2RG,BACH2,CD27,CD3G,CD7,CD19,SELL,CD2,CD6,ETS1,CDC42SE2,CORO1A,CCL5,XCL1,PRKCB,TCF7,RFX5
26026	164	367	2.31261	18	2.2e-11	1.5e-09	GSE24142_EARLY_THYMIC_PROGENITOR_VS_DN3_THYMOCYTE_DN	SH3KBP1,LCK,CD3E,SH2D1A,CTLA4,SLA2,CD247,RALGPS2,ITK,SH2D2A,CD3D,ETS1,LEF1,BCL2,PRKCB,BCL11B,TRAF1,LAT
26026	187	367	2.63694	19	2.3e-11	1.6e-09	KAECH_NAIVE_VS_MEMORY_CD8_TCELL_DN	CYFIP2,CXCR3,CTSW,SH2D1A,CTLA4,CD7,KLRC1,IL18R1,IFNG,SH2D2A,SEPT1,EOMES,BCL2,GZMK,IL18RAP,CD160,PRF1,ITGB7,CCL5
26026	188	367	2.65104	19	2.6e-11	1.8e-09	GSE9650_NAIVE_VS_MEMORY_CD8_TCELL_DN	CYFIP2,CXCR3,CTSW,SH2D1A,CTLA4,CD7,KLRC1,IL18R1,IFNG,SH2D2A,SEPT1,EOMES,BCL2,GZMK,IL18RAP,CD160,PRF1,ITGB7,CCL5
26026	168	367	2.36902	18	3.2e-11	2.2e-09	GSE11057_CD4_CENT_MEM_VS_PBMC_UP	LCK,MAP4K1,UBASH3A,LIME1,CD27,SLAMF1,CD5,ITK,CD2,SEPT1,CD6,FAM117A,RHOF,MAL,LY9,FGD3,TCF7,TBC1D4
26026	170	367	2.39722	18	4e-11	2.7e-09	GSE24634_IL4_VS_CTRL_TREATED_NAIVE_CD4_TCELL_DAY10_UP	SEMA4D,SH2D1A,SIRPG,CD27,ZCCHC11,TRAF3IP3,CD2,STAP1,CD3D,SKAP1,BCL2,STAT4,IL16,NFATC3,TNFRSF4,FAIM3,EIF2S3,RASGRP1
26026	174	367	2.45362	18	5.8e-11	3.9e-09	GSE22886_NAIVE_CD4_TCELL_VS_NEUTROPHIL_UP	UBASH3A,SEPT6,SIRPG,CCR7,CD3G,CD7,ZAP70,ITK,CD2,DUSP2,CD6,TXK,IMP3,LEF1,BCL11B,GSDMB,TBC1D4,NCL
26026	153	367	2.1575	17	6.4e-11	4.2e-09	GSE3982_MAST_CELL_VS_BCELL_DN	TNFRSF13B,LCK,CCR7,BTG1,P2RY10,HLA-DOB,PSME1,CD40LG,SKAP1,FCER2,IRF4,CD48,NSUN5,EIF2AK3,FAIM3,CD8B,ATF7IP2
26026	158	367	2.228	17	1.1e-10	7e-09	GSE34205_HEALTHY_VS_RSV_INF_INFANT_PBMC_UP	FCRL3,ZAP70,TRD@,P2RY8,KLRD1,RPL19,TIGIT,NELL2,TBC1D10C,PTPN4,EOMES,CD160,GNLY,ABCB1,PRF1,IL16,ITGB7
26026	163	367	2.29851	17	1.8e-10	1.1e-08	GSE3982_DC_VS_CENT_MEMORY_CD4_TCELL_DN	LCK,CD3E,LIME1,TRAT1,IL18R1,SLAMF1,S1PR4,FAM117A,TXK,ICOS,RAPGEF6,SP140,APOBEC3G,DENND1C,ZNF266,FAIM3,DDX18
26026	167	367	2.35491	17	2.6e-10	1.6e-08	GSE3982_MAC_VS_TH2_DN	CYFIP2,SEPT6,BACH2,CD27,CD247,SLAMF1,STAP1,KIAA0922,CD79B,DEF6,SP140,KLRC3,APOBEC3G,BIRC3,NSUN5,DENND1C,GOLGA8A
26026	170	367	2.39722	17	3.4e-10	2.1e-08	GSE7852_TREG_VS_TCONV_FAT_DN	GPR18,CXCR3,CTSW,BACH2,BTLA,ZAP70,TRAT1,NKG7,KIAA0922,EOMES,LEF1,CHST2,PRKCB,TCF7,EIF2AK3,TBC1D4,LAT
26026	171	367	2.41132	17	3.7e-10	2.3e-08	GSE16522_MEMORY_VS_NAIVE_ANTI_CD3CD28_STIM_CD8_TCELL_DN	MAP4K1,IL2RG,LAG3,CD247,SLAMF1,CD8A,CD2,CD160,VRK1,ITGB7,TNFRSF4,ADD3,RFX5,BCL11B,STAT1,CD8B,LAT
26026	172	367	2.42542	17	4.1e-10	2.5e-08	GSE22886_CTRL_VS_LPS_24H_DC_DN	CCR7,BTG1,SLAMF1,LAMP3,DUSP2,KIAA0922,STK4,CRLF3,XPO6,IRF4,NFKB2,BIRC3,CCL5,TRAF1,RASGRP1,STAT1,GBP1
26026	173	367	2.43952	17	4.5e-10	2.7e-08	GSE22886_NAIVE_CD8_TCELL_VS_NEUTROPHIL_UP	CD3E,SEPT6,CD7,ZCCHC11,TRAF3IP3,CD2,TXK,MAL,PTPN4,PPP1R16B,IMP3,LY9,SP140,PRF1,PRPSAP2,DENND2D,SNRPA
26026	158	367	2.228	16	9.4e-10	5.4e-08	GSE12366_GC_VS_NAIVE_BCELL_DN	BTLA,SELL,FAM159A,CCR6,PRKD2,FAM117A,ADAM28,RHOF,FCER2,ABCB1,IL16,RAB37,TRIM38,SETX,STAT1,GOLGA8A
26026	159	367	2.2421	16	1e-09	5.9e-08	GSE3982_DC_VS_NKCELL_DN	SEPT6,PASK,ITK,SELL,STAP1,SH2D2A,FAM117A,SPOCK2,TXK,BCL2,CD160,SP140,KLRC3,VAMP1,DENND1C,DENND2D
26026	160	367	2.25621	16	1.1e-09	6.4e-08	GSE3982_MAST_CELL_VS_CENT_MEMORY_CD4_TCELL_DN	SH2D1A,TRAF3IP3,IFNG,ITK,P2RY10,DUSP2,TXK,MAL,IL23A,PTPN4,DEF6,ANKRD55,RAPGEF6,TCF7,ADD3,CD8B
26026	162	367	2.28441	16	1.4e-09	7.6e-08	GSE11057_EFF_MEM_VS_CENT_MEM_CD4_TCELL_DN	CD27,CD7,SELL,PLAC8,AGMAT,TIGIT,KIAA0922,TXK,ICOS,SMG1,LEF1,ANKRD55,IRF4,CHST2,TCF7,IL21R
26026	142	367	2.00238	15	1.8e-09	9.6e-08	GSE29617_DAY3_VS_DAY7_TIV_FLU_VACCINE_PBMC_2008_DN	TNFRSF13B,LIME1,POU2AF1,TNFRSF25,OGT,EWSR1,TNFRSF17,ZBTB25,NSUN5,CXorf65,EIF2AK3,VAMP1,TRAF1,CD38,ZBTB40
26026	166	367	2.34081	16	2e-09	1.1e-07	GSE26495_NAIVE_VS_PD1LOW_CD8_TCELL_DN	FCRL3,MCOLN2,LAG3,KLRD1,FYN,CD226,NKG7,TIGIT,PYHIN1,PTPN4,EOMES,GNLY,SP140,PRF1,APOBEC3G,CCL5
26026	171	367	2.41132	16	3e-09	1.6e-07	GOLDRATH_NAIVE_VS_MEMORY_CD8_TCELL_DN	CXCR3,CTSW,MCOLN2,KLRC1,IL18R1,MS4A1,IFNG,EOMES,GZMK,IL18RAP,CD160,ABCB1,CD22,PRF1,CCL5,TRAF1
26026	149	367	2.10109	15	3.4e-09	1.8e-07	GSE2706_UNSTIM_VS_2H_LPS_AND_R848_DC_DN	CCR7,BTG1,SLAMF1,RASSF5,LAMP3,DUSP2,IL18RAP,STAT4,BIRC3,TNFRSF4,GPR132,TRAF1,RASGRP1,CXCL9,GBP1
26026	159	367	2.2421	15	8.4e-09	4.1e-07	GSE3982_MAST_CELL_VS_NKCELL_DN	CTSW,SH2D1A,SEPT6,PVRIG,KIR2DL1,ITK,FYN,NKG7,SPOCK2,TXK,CD79B,SKAP1,IL18RAP,STAT4,TRAF1
26026	160	367	2.25621	15	9.2e-09	4.4e-07	GSE17974_IL4_AND_ANTI_IL12_VS_UNTREATED_72H_ACT_CD4_TCELL_DN	BTLA,TRAT1,SLAMF1,SELL,CD226,LAMP3,GZMK,SP140,GIMAP7,BIRC3,GPR174,CD38,CXCL9,STAT1,GBP1
26026	160	367	2.25621	15	9.2e-09	4.4e-07	GSE3982_MAC_VS_BCELL_DN	SEPT6,RALGPS2,TRAF3IP3,PRKD2,RPL19,HLA-DOB,PTK2B,PSME1,DEF6,CREBBP,BIRC3,DENND1C,LRIG2,FAIM3,PRPSAP2
26026	162	367	2.28441	15	1.1e-08	5.1e-07	GSE7852_LN_VS_THYMUS_TCONV_UP	CXCR3,CTLA4,BTG1,AKNA,IL18R1,MS4A1,IFNG,KLRD1,BANK1,NKG7,TNFRSF13C,CCL5,FAIM3,NUAK2,ZBTB40
26026	139	367	1.96008	14	1.1e-08	5.4e-07	GSE26495_PD1HIGH_VS_PD1LOW_CD8_TCELL_UP	SEPT6,SIRPG,CD27,TRAT1,SLAMF1,FYN,TCL1A,ICOS,NELL2,ETS1,GZMK,ZNF101,TCF7,TBC1D4
26026	163	367	2.29851	15	1.2e-08	5.5e-07	GSE11057_CD4_EFF_MEM_VS_PBMC_UP	CXCR3,LIME1,TRAT1,SLAMF1,CD5,ITK,CD2,SEPT1,CD6,TTC39C,FAM117A,CD3D,IL23A,ANO9,RASGRP1
26026	164	367	2.31261	15	1.3e-08	5.9e-07	GSE12366_PLASMA_CELL_VS_MEMORY_BCELL_DN	CXCR5,BACH2,BTG1,PLAC8,RASSF5,FAM159A,CCR6,SPOCK2,KIAA0922,HNRNPD,CD22,BIRC3,DENND1C,RASGRP1,PFN1
26026	164	367	2.31261	15	1.3e-08	5.9e-07	GSE3982_MEMORY_CD4_TCELL_VS_BCELL_DN	BACH2,POU2AF1,MS4A1,STAP1,BANK1,HLA-DOB,PTK2B,CD79B,FCER2,TNFRSF17,IRF4,BCL11A,EIF2AK3,CD38,ARHGAP17
26026	168	367	2.36902	15	1.8e-08	8e-07	GSE20715_0H_VS_48H_OZONE_TLR4_KO_LUNG_UP	LCK,CD3G,CD19,CD247,CD79A,RALGPS2,KLRD1,SELL,NKG7,S1PR4,CD3D,STAT4,IL16,PRKCB,ADD3
26026	169	367	2.38312	15	1.9e-08	8.6e-07	GSE24634_TEFF_VS_TCONV_DAY7_IN_CULTURE_UP	CXCR3,SEPT6,CTLA4,SIRPG,LAG3,SLAMF1,CD2,CD79B,ICOS,PPP1R16B,DEF6,SP140,TNFRSF4,HNRNPUL1,CD38
26026	170	367	2.39722	15	2.1e-08	9.3e-07	GSE1460_INTRATHYMIC_T_PROGENITOR_VS_DP_THYMOCYTE_DN	TRAF3IP3,SLAMF1,CD8A,SH2D2A,DUSP2,IL23A,SKAP1,LY9,RAPGEF6,XCL1,IL21R,FAIM3,CEP350,CD38,DENND2D
26026	170	367	2.39722	15	2.1e-08	9.3e-07	GSE20715_0H_VS_24H_OZONE_TLR4_KO_LUNG_UP	CD3G,CD19,CD247,CD79A,RALGPS2,KLRD1,PLAC8,DUSP2,CD3D,CD79B,KHDRBS1,PRKCB,RFX5,BCL11B,LAT
26026	172	367	2.42542	15	2.4e-08	1.1e-06	GSE20366_TREG_VS_TCONV_DN	GPR18,RALGPS2,IFNG,PPM1K,BLK,NKG7,CCR6,RASGRP2,CD40LG,LEF1,CD160,ABCB1,SKP2,ARHGAP17,DENND2D
26026	173	367	2.43952	15	2.6e-08	1.2e-06	GSE15930_STIM_VS_STIM_AND_IL-12_48H_CD8_T_CELL_UP	MAP4K1,SEPT6,PTPRCAP,CD5,CD8A,S1PR4,PRKD2,CD79B,PSME1,USP48,XPO6,IL16,TCF7,CDKN1B,CD8B
26026	174	367	2.45362	15	2.9e-08	1.2e-06	GSE3982_DC_VS_TH1_DN	SEPT6,BACH2,LAG3,PASK,IL18R1,IFNG,CD2,FAM117A,ICOS,PPP1R16B,BCL2,SP140,APOBEC3G,TNFRSF4,VAMP1
26026	176	367	2.48183	15	3.3e-08	1.4e-06	GSE24142_DN2_VS_DN3_THYMOCYTE_DN	SH3KBP1,LCK,CD3E,SH2D1A,CTLA4,CD3G,BTG1,ITK,CD3D,LEF1,IRF4,PRKCB,EIF2AK3,CDKN1B,TRAF1
26026	155	367	2.1857	14	4.6e-08	1.9e-06	GSE11057_NAIVE_CD4_VS_PBMC_CD4_TCELL_UP	LCK,CD27,TRAF3IP3,ITK,CNOT6L,AGMAT,CD6,RPL19,XPO6,NPAT,FNBP4,FAIM3,BCL11B,ZBTB40
26026	156	367	2.1998	14	5e-08	2e-06	GSE22886_NAIVE_CD4_TCELL_VS_48H_ACT_TH1_UP	BTG1,CD5,FAM117A,RASGRP2,LEF1,VILL,ZBTB25,VAMP1,DENND1C,SETX,FAU,ZBTB40,ATF7IP2,TBC1D4
26026	158	367	2.228	14	5.9e-08	2.3e-06	GSE3982_MAC_VS_CENT_MEMORY_CD4_TCELL_DN	CYFIP2,SEPT6,LIME1,PASK,FYN,P2RY10,PRKD2,DEF6,RAPGEF6,IRF4,NFATC3,DENND1C,CEP350,FAU
26026	160	367	2.25621	14	6.9e-08	2.7e-06	GSE26495_NAIVE_VS_PD1HIGH_CD8_TCELL_DN	FCRL3,MCOLN2,LAG3,KLRD1,FYN,NKG7,TIGIT,PYHIN1,EOMES,GZMK,SP140,PRF1,APOBEC3G,CCL5
26026	164	367	2.31261	14	9.4e-08	3.6e-06	GSE22886_IGM_MEMORY_BCELL_VS_BM_PLASMA_CELL_UP	IKZF3,BACH2,PVRIG,CR2,RASGRP2,CD79B,PPP1R16B,CORO1A,RPL23A,PRKCB,ADD3,RFX5,TRIM38,RPS2
26026	164	367	2.31261	14	9.4e-08	3.6e-06	GSE24634_NAIVE_CD4_TCELL_VS_DAY3_IL4_CONV_TREG_UP	CD247,FYN,CD6,RPL19,FAM117A,LEF1,CD48,IL16,ITGB7,TCF7,ZNF266,FAIM3,BCL11B,ZBTB40
26026	139	367	1.96008	13	9.3e-08	3.5e-06	GSE6269_FLU_VS_STREP_AUREUS_INF_PBMC_UP	IL2RG,LAMP3,PRKD2,ETS1,SMG1,NPAT,BCL11A,ADD3,TRIM38,CHD4,RBM25,STAT1,UPF2
26026	165	367	2.32671	14	1e-07	3.8e-06	GSE3982_MAST_CELL_VS_TH1_DN	IL2RG,SH2D1A,SEPT6,LAG3,P2RY10,PYHIN1,MAL,CD79B,ETS1,SP140,IRF4,TNFRSF4,GBP1,GOLGA8A
26026	166	367	2.34081	14	1.1e-07	4.1e-06	GSE22886_IGG_IGA_MEMORY_BCELL_VS_BM_PLASMA_CELL_UP	PVRIG,CR2,FYN,KIAA0922,RASGRP2,CD79B,PPP1R16B,CORO1A,CD22,ZBTB25,PRKCB,RFX5,API5,TBC1D4
26026	166	367	2.34081	14	1.1e-07	4.1e-06	GSE3982_MAST_CELL_VS_TH2_DN	BACH2,CD27,CD7,TRAF3IP3,P2RY10,DUSP2,PTPN7,SP140,KLRC3,DENND1C,TRAF1,DDX18,GBP1,GOLGA8A
26026	166	367	2.34081	14	1.1e-07	4.1e-06	GSE3982_BCELL_VS_NKCELL_UP	TNFRSF13B,CD19,SLAMF1,TCL1A,BANK1,P2RY10,HLA-DOB,PPP1R16B,FCER2,IRF4,BCL11A,NSUN5,PNOC,ATP5A1
26026	167	367	2.35491	14	1.2e-07	4.4e-06	GSE13411_PLASMA_CELL_VS_MEMORY_BCELL_DN	CYFIP2,PVRIG,CD19,FYN,SELL,BANK1,CD79B,PPP1R16B,CORO1A,CD48,IL16,RPL23A,ZNF266,DENND2D
26026	168	367	2.36902	14	1.3e-07	4.6e-06	GSE17580_UNINFECTED_VS_S_MANSONI_INF_TREG_UP	BACH2,CCR7,CD19,BTG1,CR2,MS4A1,SELL,BLK,DUSP2,C12orf35,BCL2,FCER2,CD22,RASGRP1
26026	168	367	2.36902	14	1.3e-07	4.6e-06	GSE22886_NAIVE_CD4_TCELL_VS_NKCELL_UP	UBASH3A,SIRPG,CD27,PASK,TNFRSF25,CD5,MAL,ICOS,IL23A,NELL2,CD40LG,LEF1,FCER2,TBC1D4
26026	170	367	2.39722	14	1.5e-07	5.3e-06	GSE30083_SP3_VS_SP4_THYMOCYTE_DN	CXCR3,CXCR5,CTSW,IL18R1,IFNG,KLRD1,BANK1,NKG7,S1PR4,EOMES,IL18RAP,STAT4,TAGAP,CD38
26026	171	367	2.41132	14	1.6e-07	5.7e-06	GOLDRATH_EFF_VS_MEMORY_CD8_TCELL_DN	CTSW,CCR7,MCOLN2,CD7,SELL,RASSF5,RPL19,TXK,EOMES,BCL2,CRLF3,STAT4,TCF7,TRAF1
26026	172	367	2.42542	14	1.7e-07	6.1e-06	GSE24634_TREG_VS_TCONV_POST_DAY10_IL4_CONVERSION_UP	TRAF3IP3,IL18R1,SLAMF1,CD226,P2RY10,RASGRP2,CD79B,BCL2,STAT4,SP140,BIRC3,PRKCB,TRAF1,CD38
26026	173	367	2.43952	14	1.8e-07	6.5e-06	GSE20366_EX_VIVO_VS_DEC205_CONVERSION_NAIVE_CD4_TCELL_UP	PPM1K,PLAC8,STAP1,CCR6,TTC39C,GZMK,IL18RAP,CD160,ABCB1,CCL5,XCL1,TMEM154,RASGRP1,STAT1
26026	174	367	2.45362	14	2e-07	6.9e-06	KAECH_NAIVE_VS_DAY15_EFF_CD8_TCELL_DN	CXCR3,SH2D1A,CTLA4,KLRC1,IL18R1,IFNG,KLRD1,DNMT1,EOMES,GZMK,IL18RAP,CD160,PRF1,CCL5
26026	174	367	2.45362	14	2e-07	6.9e-06	KAECH_NAIVE_VS_MEMORY_CD8_TCELL_UP	CCR7,POU2AF1,RALGPS2,CD5,MS4A1,CD8A,BLK,PRKD2,HLA-DOB,CD79B,FCER2,BIRC3,PRKCB,RPS2
26026	174	367	2.45362	14	2e-07	6.9e-06	GSE22886_NAIVE_CD8_TCELL_VS_MEMORY_TCELL_DN	TNFRSF25,SLAMF1,CD5,FAM117A,ICOS,CD40LG,ETS1,SMEK1,ANKRD55,BIRC3,TNFRSF4,ADD3,CDKN1B,RASGRP1
26026	174	367	2.45362	14	2e-07	6.9e-06	GSE3982_CTRL_VS_LPS_48H_DC_DN	CCR7,TRAF3IP3,SLAMF1,MS4A1,STAP1,LAMP3,SP140,APOBEC3G,CCL5,TNFRSF4,VAMP1,CCL19,RFX5,CD38
26026	174	367	2.45362	14	2e-07	6.9e-06	GSE3982_DC_VS_TH2_DN	LCK,BACH2,PASK,IL18R1,CD2,STAP1,FAM117A,ICOS,BCL2,CXCR6,SP140,CHST2,APOBEC3G,DDX18
26026	152	367	2.1434	13	2.6e-07	9.1e-06	GSE24634_TEFF_VS_TCONV_DAY5_IN_CULTURE_DN	LCK,PTPRCAP,CD247,PLAC8,SPOCK2,MAL,PSME1,LEF1,LY9,NFKB2,IL16,EIF3G,FAIM3
26026	153	367	2.1575	13	2.9e-07	9.8e-06	GSE34205_RSV_VS_FLU_INF_INFANT_PBMC_DN	CD3G,KLRD1,NKG7,SH2D2A,DUSP2,SH2B2,PTPN4,GNLY,TRIM41,PRF1,ITGB7,RPS15,SETX
26026	155	367	2.1857	13	3.3e-07	1.1e-05	GSE3982_DC_VS_BCELL_DN	LCK,TRAF3IP3,TCL1A,P2RY10,HLA-DOB,FAM117A,ADAM28,BCL2,CRLF3,BCL11A,TCF7,PNOC,FAIM3
26026	156	367	2.1998	13	3.6e-07	1.2e-05	GSE11057_NAIVE_VS_EFF_MEMORY_CD4_TCELL_UP	BACH2,CD7,PLAC8,AGMAT,LEF1,CRLF3,RAPGEF6,CHST2,TCF7,RBM11,FAIM3,DENND2D,CD8B
26026	159	367	2.2421	13	4.5e-07	1.5e-05	GSE12366_GC_BCELL_VS_PLASMA_CELL_UP	FCRL3,BACH2,DUSP2,RASGRP2,KDM2B,TBC1D10C,ETS1,CD22,VRK1,ADD3,SKP2,GCET2,SNRPA
26026	134	367	1.88957	12	4.7e-07	1.5e-05	GSE6269_HEALTHY_VS_E_COLI_INF_PBMC_UP	MAP4K1,CXCR5,BLK,CCR6,PRKD2,ADAM28,RASGRP2,ABCB1,SAFB2,IL21R,POLG2,ZBTB40
26026	161	367	2.27031	13	5.1e-07	1.6e-05	GSE12366_GC_VS_MEMORY_BCELL_DN	CCR7,BTLA,RASSF5,CCR6,S1PR4,ADAM28,IL23A,CDC42SE2,CD48,TMEM154,RAB37,STAT1,GOLGA8A
26026	164	367	2.31261	13	6.4e-07	2e-05	GSE7460_FOXP3_MUT_VS_WT_ACT_WITH_TGFB_TCONV_UP	CXCR3,SLA2,IFNG,CD8A,KLRD1,PLAC8,NKG7,TTC39C,PPP1R16B,ZCCHC3,GIMAP7,CD38,CD8B
26026	165	367	2.32671	13	6.8e-07	2.1e-05	GSE29618_MONOCYTE_VS_PDC_DN	MAP4K1,CYFIP2,IL2RG,SEPT6,IL18R1,ETS1,PPP1R16B,OGT,IRF4,BCL11A,NSUN5,VAMP1,GOLGA8A
26026	165	367	2.32671	13	6.8e-07	2.1e-05	GSE3982_MAC_VS_EFF_MEMORY_CD4_TCELL_DN	CTLA4,PASK,IFNG,FYN,PRKD2,CD40LG,DEF6,CXCR6,IL18RAP,FNBP4,SP140,IRF4,CD38
26026	166	367	2.34081	13	7.3e-07	2.2e-05	GSE24634_TEFF_VS_TCONV_DAY10_IN_CULTURE_UP	CTLA4,SIRPG,POU2AF1,TRAF3IP3,CD226,ZBED2,EWSR1,IRF4,IL16,VRK1,TNFRSF4,HNRNPUL1,RASGRP1
26026	167	367	2.35491	13	7.8e-07	2.4e-05	GSE2706_UNSTIM_VS_8H_R848_DC_DN	CCR7,MCOLN2,BTG1,SLAMF1,STAT4,CD48,NLRC5,BIRC3,TNFRSF4,TRAF1,RASGRP1,STAT1,GBP1
26026	167	367	2.35491	13	7.8e-07	2.4e-05	GSE29618_MONOCYTE_VS_PDC_DAY7_FLU_VACCINE_DN	MAP4K1,CYFIP2,SEPT6,PTPRCAP,IL18R1,TCL1A,PPP1R16B,LY9,OGT,IRF4,BCL11A,GOLGA8A,TBC1D4
26026	171	367	2.41132	13	1e-06	3e-05	GSE24142_EARLY_THYMIC_PROGENITOR_VS_DN3_THYMOCYTE_ADULT_DN	SH3KBP1,LCK,SH2D1A,SEPT6,CD3G,CD247,SLAMF1,ITK,CD3D,LEF1,CDC42SE2,PRKCB,BCL11B
26026	171	367	2.41132	13	1e-06	3e-05	GSE24142_EARLY_THYMIC_PROGENITOR_VS_DN3_THYMOCYTE_FETAL_DN	SLA2,BTG1,ITK,TXK,LEF1,PRKCB,EIF2AK3,GPR132,BCL11B,TRAF1,STAMBPL1,STAT1,CD8B
26026	171	367	2.41132	13	1e-06	3e-05	GSE7764_NKCELL_VS_SPLENOCYTE_DN	TNFRSF13B,CD3E,CTLA4,CCR7,CD3G,CD19,CD79A,STAP1,BLK,BFSP2,CXCR6,IRF4,CD38
26026	173	367	2.43952	13	1.2e-06	3.3e-05	KAECH_NAIVE_VS_DAY8_EFF_CD8_TCELL_DN	CXCR3,SH2D1A,CTLA4,KLRC1,IL18R1,IFNG,SH2D2A,GZMK,IL18RAP,CD160,CD48,PRF1,CCL5
26026	173	367	2.43952	13	1.2e-06	3.3e-05	GSE9650_NAIVE_VS_EFF_CD8_TCELL_DN	CXCR3,SH2D1A,CTLA4,KLRC1,IL18R1,IFNG,SH2D2A,GZMK,IL18RAP,CD160,CD48,PRF1,CCL5
26026	175	367	2.46772	13	1.3e-06	3.8e-05	GSE17721_CTRL_VS_GARDIQUIMOD_8H_BMDM_DN	CYFIP2,AKNA,NKG7,TTC39C,MAL,POU2F2,CRLF3,FNBP4,BIRC3,CCL5,GATAD2B,CEP350,LAT
26026	176	367	2.48183	13	1.4e-06	4e-05	GSE24142_EARLY_THYMIC_PROGENITOR_VS_DN2_THYMOCYTE_ADULT_DN	LCK,SH2D1A,CTLA4,CD3G,CD247,SLAMF1,MS4A1,ITK,CD3D,LEF1,BCL11B,LRMP,LAT
26026	151	367	2.12929	12	1.7e-06	4.6e-05	GSE6269_STREP_AUREUS_VS_STREP_PNEUMO_INF_PBMC_DN	CDC14A,CD19,CD79A,RALGPS2,CR2,MS4A1,BANK1,HLA-DOB,FCER2,CD22,BCL11A,ADD3
26026	180	367	2.53823	13	1.8e-06	5e-05	GSE9650_EXHAUSTED_VS_MEMORY_CD8_TCELL_DN	KLRC1,IL18R1,KLRD1,SELL,PLAC8,FAM117A,ETS1,LEF1,BCL2,IL18RAP,ITGB7,PRKCB,API5
26026	153	367	2.1575	12	1.9e-06	5.2e-05	GSE2706_UNSTIM_VS_2H_LPS_DC_DN	BTG1,RASSF5,LAMP3,DUSP2,IL23A,IL18RAP,BIRC3,TNFRSF4,GPR132,TRAF1,RASGRP1,GBP1
26026	162	367	2.28441	12	3.5e-06	9.1e-05	GSE1460_INTRATHYMIC_T_PROGENITOR_VS_NAIVE_CD4_TCELL_ADULT_BLOOD_DN	SIRPG,CD247,PASK,SLAMF1,SPOCK2,RHOF,SKAP1,LY9,CRLF3,FNBP4,GOLGA8A,DENND2D
26026	163	367	2.29851	12	3.7e-06	9.5e-05	GSE22886_NAIVE_BCELL_VS_BLOOD_PLASMA_CELL_UP	PVRIG,BTG1,CR2,MS4A1,SELL,TCL1A,BANK1,HLA-DOB,RAPGEF6,CD22,LRIG2,FAIM3
26026	164	367	2.31261	12	4e-06	0.0001	GSE12366_PLASMA_CELL_VS_NAIVE_BCELL_DN	ZC3H4,TRAF3IP3,CR2,RASSF5,FAM159A,TLR10,CCR6,RASGRP2,FCER2,NFKB2,RPL23A,ADD3
26026	164	367	2.31261	12	4e-06	0.0001	GSE3982_BCELL_VS_CENT_MEMORY_CD4_TCELL_UP	BACH2,MS4A1,TCL1A,BANK1,HLA-DOB,PPP1R16B,FCER2,TNFRSF17,IRF4,BCL11A,APOBEC3G,EIF2AK3
26026	166	367	2.34081	12	4.5e-06	0.00011	GSE14350_IL2RB_KO_VS_WT_TEFF_UP	BACH2,CCR7,MCOLN2,BTLA,POU2AF1,FYN,CCR6,NFKB2,GPR174,TMEM154,RFX5,LRIG2
26026	166	367	2.34081	12	4.5e-06	0.00011	GSE22886_DAY0_VS_DAY7_MONOCYTE_IN_CULTURE_UP	SEMA4D,TRAF3IP3,SELL,PLAC8,S1PR4,C12orf35,CRLF3,FNBP4,IL16,ZNF266,SETX,FAU
26026	166	367	2.34081	12	4.5e-06	0.00011	GSE22886_NAIVE_CD4_TCELL_VS_12H_ACT_TH1_UP	GPR18,BTG1,HLA-DOB,RASGRP2,SKAP1,ARHGEF1,ZBTB25,FLOT2,ADD3,BCL11B,SETX,CEP350
26026	167	367	2.35491	12	4.8e-06	0.00012	GSE10239_NAIVE_VS_KLRG1HIGH_EFF_CD8_TCELL_UP	SEPT6,BACH2,BTG1,CD247,RPL19,PSME1,STK4,CORO1A,TCF7,BCL11B,RASGRP1,LAT
26026	167	367	2.35491	12	4.8e-06	0.00012	GSE22886_NAIVE_BCELL_VS_BM_PLASMA_CELL_UP	PVRIG,BTG1,CR2,MS4A1,SELL,TCL1A,STK4,CORO1A,CRLF3,CD22,PRKCB,FAIM3
26026	167	367	2.35491	12	4.8e-06	0.00012	GSE8678_IL7R_LOW_VS_HIGH_EFF_CD8_TCELL_DN	UBASH3A,CXCR5,CCR7,MCOLN2,BTLA,CCR6,TTC39C,C12orf35,ICOS,LEF1,BCL2,IL16
26026	140	367	1.97418	11	5.1e-06	0.00012	GSE6269_HEALTHY_VS_STREP_PNEUMO_INF_PBMC_UP	STARD7,CCR6,PRKD2,RASGRP2,PTPN4,ABCB1,PRF1,IL16,GSDMB,ZBTB40,GOLGA8A
26026	168	367	2.36902	12	5.1e-06	0.00012	GSE7460_TCONV_VS_TREG_THYMUS_DN	IKZF3,CXCR3,CTLA4,IL18R1,NKG7,CCR6,ICOS,EOMES,CXCR6,CCL5,TNFRSF4,CD38
26026	169	367	2.38312	12	5.4e-06	0.00013	KAECH_DAY15_EFF_VS_MEMORY_CD8_TCELL_UP	CXCR5,POU2AF1,CD19,KLRD1,BLK,CCR6,CD79B,IL18RAP,FCER2,CD22,PRKCB,CD38
26026	169	367	2.38312	12	5.4e-06	0.00013	GSE15767_MED_VS_SCS_MAC_LN_DN	LIME1,CD247,IL18R1,SLAMF1,ITK,SH2D2A,ETS1,PPP1R16B,SP4,TRAF1,SETX,CD8B
26026	171	367	2.41132	12	6.1e-06	0.00015	GSE360_CTRL_VS_T_GONDII_DC_DN	SEMA4D,CCR7,BTG1,LAMP3,P2RY10,PPP1R16B,NFKB2,XCL1,TRAF1,CXCL9,ALAS2,GBP1
26026	171	367	2.41132	12	6.1e-06	0.00015	GSE9650_NAIVE_VS_MEMORY_CD8_TCELL_UP	CCR7,POU2AF1,CD19,RALGPS2,CD5,MS4A1,CD8A,BLK,PRKD2,HLA-DOB,BIRC3,PRKCB
26026	172	367	2.42542	12	6.5e-06	0.00015	GSE24634_TEFF_VS_TCONV_DAY3_IN_CULTURE_UP	CTLA4,SLAMF1,IFNG,STAP1,SH2D2A,BCL2,STAT4,POLRMT,IRF4,VRK1,SKP2,NCL
26026	172	367	2.42542	12	6.5e-06	0.00015	GSE360_L_DONOVANI_VS_M_TUBERCULOSIS_MAC_DN	CXCL13,PTPRCAP,CD2,ETS1,STK4,STAT4,NFKB2,CCL5,CCL19,SKP2,CD38,GBP1
26026	173	367	2.43952	12	6.9e-06	0.00016	KAECH_DAY15_EFF_VS_MEMORY_CD8_TCELL_DN	CXCR3,CCR7,CD7,CD247,CD8A,ITK,SELL,PSME1,EOMES,BCL2,ITGB7,TCF7
26026	173	367	2.43952	12	6.9e-06	0.00016	GSE22886_DAY1_VS_DAY7_MONOCYTE_IN_CULTURE_UP	CCR7,SLAMF1,PLAC8,LAMP3,IL23A,STAT4,IL16,CCL5,TNFRSF4,ZNF266,TRAF1,RASGRP1
26026	173	367	2.43952	12	6.9e-06	0.00016	GSE36476_CTRL_VS_TSST_ACT_16H_MEMORY_CD4_TCELL_OLD_UP	SIRPG,CR2,CD3D,RASGRP2,NELL2,LEF1,GZMK,CD48,ZBTB25,PRKCB,ADD3,ATF7IP2
26026	174	367	2.45362	12	7.3e-06	0.00017	KAECH_NAIVE_VS_DAY15_EFF_CD8_TCELL_UP	CCR7,CD7,CD247,CD5,CD8A,ITK,SELL,PRKD2,PSME1,LEF1,CRLF3,RPS2
26026	174	367	2.45362	12	7.3e-06	0.00017	GSE1460_DP_VS_CD4_THYMOCYTE_DN	CCR7,TNFRSF25,SELL,PLAC8,RASGRP2,ICOS,LY9,SP140,IL16,STAT1,DENND2D,TBC1D4
26026	174	367	2.45362	12	7.3e-06	0.00017	GSE7764_NKCELL_VS_SPLENOCYTE_UP	CXCR3,KLRC1,IL18R1,KLRD1,NKG7,TTC39C,TXK,PTPN4,SP4,IL18RAP,ABCB1,PRF1
26026	174	367	2.45362	12	7.3e-06	0.00017	GSE7852_TREG_VS_TCONV_THYMUS_UP	CXCR3,CTLA4,IL18R1,NKG7,CCR6,TTC39C,ICOS,EOMES,CXCR6,CCL5,TNFRSF4,CD38
26026	175	367	2.46772	12	7.7e-06	0.00018	GSE22886_DC_VS_MONOCYTE_DN	SEMA4D,BTG1,FYN,SELL,KIAA0922,CORO1A,CRLF3,CREBBP,CD48,BCL11A,PNOC,FAU
26026	175	367	2.46772	12	7.7e-06	0.00018	GSE3982_CTRL_VS_LPS_4H_MAC_DN	SLAMF1,LAMP3,IL23A,EWSR1,NFKB2,CD48,APOBEC3G,CCL5,GPR132,TRAF1,CD38,STAT1
26026	147	367	2.07289	11	8.1e-06	0.00019	GSE12366_NAIVE_VS_MEMORY_BCELL_UP	CYFIP2,BACH2,TCL1A,CD79B,FNBP4,FCER2,RAPGEF6,ABCB1,NFATC3,BIRC3,NSUN5
26026	176	367	2.48183	12	8.2e-06	0.00019	GSE12845_IGD_POS_BLOOD_VS_NAIVE_TONSIL_BCELL_DN	SEPT6,CD19,BTG1,CR2,DUSP2,ZBED2,PPP1R16B,LY9,IRF4,ZBTB25,EIF2AK3,NCL
26026	176	367	2.48183	12	8.2e-06	0.00019	GSE17580_UNINFECTED_VS_S_MANSONI_INF_TEFF_UP	SLA2,CD79A,CR2,MS4A1,ITK,BLK,PRKD2,HLA-DOB,CD79B,EIF2AK3,ADD3,PRPSAP2
26026	176	367	2.48183	12	8.2e-06	0.00019	GSE20715_0H_VS_48H_OZONE_LUNG_UP	IL2RG,CD19,CD79A,AKNA,CR2,KIAA0922,CD79B,CCL5,PRKCB,RFX5,HNRNPUL1,LRMP
26026	147	367	2.07289	11	8.1e-06	0.00019	GSE9988_ANTI_TREM1_VS_LPS_MONOCYTE_DN	MCOLN2,PPM1K,PLAC8,DUSP2,RHOF,IL23A,TAGAP,BIRC3,GPR132,TRAF1,GBP1
26026	178	367	2.51003	12	9.2e-06	0.00021	KAECH_DAY8_EFF_VS_DAY15_EFF_CD8_TCELL_DN	CXCR5,POU2AF1,CXCL13,RALGPS2,SELL,BLK,CCR6,HLA-DOB,FCER2,CD22,CREBBP,TCF7
26026	149	367	2.10109	11	9.2e-06	0.00021	GSE14000_UNSTIM_VS_4H_LPS_DC_TRANSLATED_RNA_DN	MCOLN2,PPM1K,CD48,NLRC5,APOBEC3G,BIRC3,CCL5,TRAF1,CD38,STAT1,GBP1
26026	156	367	2.1998	11	1.4e-05	0.00031	GSE22886_TCELL_VS_BCELL_NAIVE_DN	CD19,CD79A,MS4A1,TCL1A,STAP1,BANK1,HLA-DOB,CD79B,CD22,BCL11A,PNOC
26026	156	367	2.1998	11	1.4e-05	0.00031	GSE3982_MAC_VS_BASOPHIL_DN	SH2D1A,SIRPG,ITK,TCL1A,KIAA0922,C12orf35,CD40LG,PPP1R16B,VILL,APOBEC3G,RFX5
26026	157	367	2.2139	11	1.5e-05	0.00032	GSE2706_2H_VS_8H_LPS_STIM_DC_DN	CCR7,PPM1K,PLAC8,ZBTB32,SP140,CD48,NLRC5,APOBEC3G,CCL5,CD38,RSBN1L
26026	158	367	2.228	11	1.6e-05	0.00034	GSE22886_NAIVE_CD8_TCELL_VS_MEMORY_TCELL_UP	CD79A,CD8A,NKG7,ZBTB32,NELL2,GZMK,CD160,KLRC3,PRF1,TCF7,CD8B
26026	160	367	2.25621	11	1.8e-05	0.00038	GSE3982_MEMORY_CD4_TCELL_VS_TH2_UP	BTG1,ITK,CCR6,GZMK,LY9,CD48,ADD3,BCL11B,CEP350,RASGRP1,GBP1
26026	161	367	2.27031	11	1.9e-05	0.0004	GSE13738_TCR_VS_BYSTANDER_ACTIVATED_CD4_TCELL_UP	SIRPG,CCR7,CD27,CXCL13,SELL,CD2,RGL4,PRF1,NFATC3,VAMP1,CD38
26026	162	367	2.28441	11	2e-05	0.00042	GSE29618_PDC_VS_MDC_DAY7_FLU_VACCINE_UP	CYFIP2,CDC14A,PTPRCAP,TCL1A,PLAC8,PPP1R16B,OGT,BCL11A,PRKCB,PNOC,TBC1D4
26026	163	367	2.29851	11	2.1e-05	0.00044	GSE39820_CTRL_VS_IL1B_IL6_IL23A_CD4_TCELL_UP	SH2D1A,ITK,FYN,KIAA0922,PPP1R16B,EOMES,CD48,TARDBP,LRMP,RASGRP1,TBC1D4
26026	165	367	2.32671	11	2.4e-05	0.00048	GSE13411_NAIVE_BCELL_VS_PLASMA_CELL_UP	LCK,BACH2,CD19,FYN,ADAM28,PPP1R16B,CORO1A,BCL11A,NFATC3,SETX,DENND2D
26026	165	367	2.32671	11	2.4e-05	0.00048	GSE1432_1H_VS_24H_IFNG_MICROGLIA_DN	LAG3,SELL,DNMT1,PSME1,CRLF3,SP140,APOBEC3G,CD38,CXCL9,STAT1,GBP1
26026	165	367	2.32671	11	2.4e-05	0.00048	GSE8515_IL1_VS_IL6_4H_STIM_)MAC_UP	SEPT6,CCR7,BTG1,P2RY10,STAT4,CHST2,NFKB2,BCL11A,TNFRSF4,TRAF1,RASGRP1
26026	166	367	2.34081	11	2.5e-05	0.00051	GSE360_L_DONOVANI_VS_L_MAJOR_MAC_DN	CCR7,CD27,PTPRCAP,SLAMF1,SH3BP1,HLA-DOB,STAT4,CD22,NFKB2,EIF3G,TRAF1
26026	167	367	2.35491	11	2.7e-05	0.00053	GSE17580_UNINFECTED_VS_S_MANSONI_INF_TEFF_DN	CTSW,CTLA4,SLAMF1,IFNG,KHDRBS1,EOMES,GZMK,CXCR6,IL18RAP,ABCB1,CHST2
26026	167	367	2.35491	11	2.7e-05	0.00053	GSE27786_NKCELL_VS_NKTCELL_DN	CD247,ZC3H4,CD226,SEPT1,KIAA0922,SMG1,NLRC5,EIF3G,TCF7,ATP5A1,CD38
26026	167	367	2.35491	11	2.7e-05	0.00053	GSE3982_DC_VS_EFF_MEMORY_CD4_TCELL_DN	CD3E,SIRPG,PASK,S1PR4,SPOCK2,PPP1R16B,BCL2,CXCR6,SP140,ZNF266,GSDMB
26026	138	367	1.94598	10	2.8e-05	0.00054	GSE17974_IL4_AND_ANTI_IL12_VS_UNTREATED_24H_ACT_CD4_TCELL_DN	CXCR3,ZNF831,STAP1,LAMP3,RGL4,ZBED2,SP140,TMEM154,TRIM38,GCET2
26026	168	367	2.36902	11	2.8e-05	0.00056	GSE25087_TREG_VS_TCONV_ADULT_UP	CTLA4,FYN,CCR6,TTC39C,PTPN7,PPP1R16B,SKAP1,BCL2,USP48,IRF4,GPR174
26026	168	367	2.36902	11	2.8e-05	0.00056	GSE3337_CTRL_VS_4H_IFNG_IN_CD8POS_DC_DN	TXK,ICOS,SP4,IL18RAP,XCL1,GPR132,FAU,ATP5A1,STAT1,CD8B,LAT
26026	168	367	2.36902	11	2.8e-05	0.00056	GSE360_L_MAJOR_VS_T_GONDII_MAC_UP	CCR7,POU2AF1,TRAT1,MS4A1,SH3BP1,SH2D2A,PTPN4,GNLY,STAT4,NFKB2,FLOT2
26026	170	367	2.39722	11	3.2e-05	0.00061	GSE17580_TREG_VS_TEFF_S_MANSONI_INF_DN	CTSW,ITK,EOMES,LEF1,BCL2,GZMK,PRF1,CCL5,ADD3,RASGRP1,DENND2D
26026	170	367	2.39722	11	3.2e-05	0.00061	GSE7460_CTRL_VS_TGFB_TREATED_ACT_TCONV_UP	MCOLN2,BTLA,POU2AF1,RALGPS2,ITK,SPOCK2,LY9,IL18RAP,POLRMT,GIMAP7,EIF2AK3
26026	171	367	2.41132	11	3.3e-05	0.00064	GSE10239_NAIVE_VS_DAY4.5_EFF_CD8_TCELL_UP	BACH2,BTG1,CD247,DUSP2,CD6,PRKD2,RPL19,RHOF,STK4,IL16,FAU
26026	171	367	2.41132	11	3.3e-05	0.00064	GSE24142_EARLY_THYMIC_PROGENITOR_VS_DN2_THYMOCYTE_FETAL_DN	CD3E,MCOLN2,POU2AF1,CD3G,TRAT1,CD247,SELL,CD3D,TXK,BCL11B,DENND2D
26026	171	367	2.41132	11	3.3e-05	0.00064	GSE7460_CD8_TCELL_VS_TREG_ACT_UP	GPR18,CTSW,SH2D1A,ZAP70,GZMK,CXCR6,FNBP4,ABCB1,TCF7,CDKN1B,LRMP
26026	141	367	1.98828	10	3.3e-05	0.00064	GSE9988_ANTI_TREM1_VS_ANTI_TREM1_AND_LPS_MONOCYTE_DN	CCR7,PPM1K,DUSP2,RHOF,IL23A,BIRC3,GPR132,TRAF1,GBP1,ATF7IP2
26026	175	367	2.46772	11	4.1e-05	0.00078	GSE14350_TREG_VS_TEFF_UP	CXCR5,TRAT1,SLAMF1,FYN,PRKD2,CD79B,RAPGEF6,OGT,GATAD2B,CD38,TBC1D4
26026	175	367	2.46772	11	4.1e-05	0.00078	GSE14350_TREG_VS_TEFF_IN_IL2RB_KO_UP	TNFRSF13B,LCK,FYN,SYTL1,USP48,XPO6,FNBP4,ABCB1,ITGB7,ADD3,LAT
26026	147	367	2.07289	10	4.7e-05	0.00088	GSE18791_CTRL_VS_NEWCASTLE_VIRUS_DC_16H_DN	PPM1K,LAMP3,PTK2B,IL18RAP,SP140,NLRC5,EIF2AK3,TRAF1,CD38,CXCL9
26026	147	367	2.07289	10	4.7e-05	0.00088	GSE9988_ANTI_TREM1_VS_LOW_LPS_MONOCYTE_DN	MCOLN2,PLAC8,DUSP2,RHOF,IL23A,TAGAP,BIRC3,GPR132,TRAF1,GBP1
26026	178	367	2.51003	11	4.8e-05	0.00089	KAECH_DAY8_EFF_VS_MEMORY_CD8_TCELL_DN	CYFIP2,CCR7,MCOLN2,CD7,IFNG,SELL,HLA-DOB,EOMES,BCL2,TCF7,TRAF1
26026	179	367	2.52413	11	5.1e-05	0.00093	GSE13411_NAIVE_VS_MEMORY_BCELL_DN	CD27,POU2AF1,PTPRCAP,STARD7,FYN,CCR6,PPP1R16B,SP140,CCL5,EIF3G,GOLGA8A
26026	150	367	2.11519	10	5.6e-05	0.001	GSE22886_CD8_TCELL_VS_BCELL_NAIVE_DN	CD19,CR2,MS4A1,TCL1A,STAP1,BANK1,HLA-DOB,SH2B2,CD22,BCL11A
26026	182	367	2.56643	11	5.9e-05	0.0011	GSE9650_EFFECTOR_VS_MEMORY_CD8_TCELL_DN	CXCR3,CCR7,MCOLN2,CD7,BTG1,IFNG,SELL,BCL2,VRK1,TCF7,TRAF1
26026	151	367	2.12929	10	5.9e-05	0.0011	GSE2706_UNSTIM_VS_2H_R848_DC_DN	MCOLN2,TRAT1,BTG1,RASSF5,STAT4,BIRC3,CCL5,GPR132,TRAF1,GBP1
26026	183	367	2.58053	11	6.2e-05	0.0011	GSE17721_LPS_VS_PAM3CSK4_12H_BMDM_UP	IL2RG,CCR7,SLAMF1,ITK,SH3BP1,PSME1,SP4,FNBP4,ABCB1,IL21R,TRAF1
26026	152	367	2.1434	10	6.3e-05	0.0011	GSE37416_CTRL_VS_48H_F_TULARENSIS_LVS_NEUTROPHIL_UP	MAP4K1,SLA2,CD3G,TRAT1,S1PR4,APOBEC3G,TCF7,FAIM3,BCL11B,ATP5A1
26026	153	367	2.1575	10	6.6e-05	0.0012	GSE14308_NAIVE_CD4_TCELL_VS_NATURAL_TREG_DN	MAP4K1,SLAMF1,SKAP1,CXCR6,CD48,FLOT2,RAB37,RBM11,MIS12,PFN1
26026	154	367	2.1716	10	7e-05	0.0012	GSE22886_CD4_TCELL_VS_BCELL_NAIVE_DN	POU2AF1,CD19,CR2,MS4A1,TCL1A,BANK1,CD79B,CD22,IRF4,BCL11A
26026	159	367	2.2421	10	9.1e-05	0.0016	GSE12845_PRE_GC_VS_DARKZONE_GC_TONSIL_BCELL_UP	CCR7,PLAC8,BANK1,BLK,CCR6,RASGRP2,PPP1R16B,LY9,FNBP4,FAIM3
26026	159	367	2.2421	10	9.1e-05	0.0016	GSE26669_CTRL_VS_COSTIM_BLOCK_MLR_CD4_TCELL_DN	SH2D1A,CD27,ZC3H4,CCR6,PTK2B,LEF1,BCL11A,PRKCB,ADD3,SETX
26026	159	367	2.2421	10	9.1e-05	0.0016	GSE3982_CENT_MEMORY_CD4_TCELL_VS_TH1_UP	UBASH3A,SIRPG,BACH2,PLAC8,RAPGEF6,ZBTB25,TCF7,VAMP1,ZNF266,GOLGA8A
26026	160	367	2.25621	10	9.6e-05	0.0016	GSE12845_IGD_POS_VS_NEG_BLOOD_BCELL_UP	UBASH3A,CD19,CD79A,CD2,ICOS,SKAP1,FCER2,CD22,FLOT2,ZNF266
26026	160	367	2.25621	10	9.6e-05	0.0016	GSE14350_IL2RB_KO_VS_WT_TREG_DN	CTSW,NKG7,CCR6,HLA-DOB,TTC39C,ZBTB32,CD160,FAIM3,TRAF1,CD38
26026	161	367	2.27031	10	0.0001	0.0017	GSE13484_UNSTIM_VS_YF17D_VACCINE_STIM_PBMC_DN	IKZF3,LAG3,STAP1,LAMP3,SP140,TRIM38,TRAF1,CD38,STAT1,GBP1
26026	161	367	2.27031	10	0.0001	0.0017	GSE7852_LN_VS_THYMUS_TREG_UP	AKNA,MS4A1,BANK1,ABCB1,IRF4,GIMAP7,NLRC5,TMEM154,FAIM3,NUAK2
26026	162	367	2.28441	10	0.00011	0.0018	GSE22886_NAIVE_CD4_TCELL_VS_48H_ACT_TH2_UP	TNFRSF25,PLAC8,KIAA0922,RASGRP2,BCL2,XPO6,VILL,ZBTB25,ADD3,FAU
26026	162	367	2.28441	10	0.00011	0.0018	GSE24634_NAIVE_CD4_TCELL_VS_DAY5_IL4_CONV_TREG_UP	BACH2,CD27,CD247,P2RY10,RPL19,SH2B2,IL23A,BCL2,BCL11B,ZBTB40
26026	162	367	2.28441	10	0.00011	0.0018	GSE3982_NEUTROPHIL_VS_BCELL_DN	TNFRSF13B,LCK,RALGPS2,STAP1,KHDRBS1,IRF4,BIRC3,PNOC,RFX5,STAMBPL1
26026	163	367	2.29851	10	0.00011	0.0019	GSE16755_CTRL_VS_IFNA_TREATED_MAC_DN	MCOLN2,PPM1K,LAMP3,BCL2,STAT4,NLRC5,CXorf65,TRAF1,CD38,GBP1
26026	163	367	2.29851	10	0.00011	0.0019	GSE17974_2.5H_VS_72H_IL4_AND_ANTI_IL12_ACT_CD4_TCELL_UP	GPR18,BACH2,FAM159A,CD6,KIAA0922,ICOS,IL23A,RAPGEF6,TAGAP,FAIM3
26026	163	367	2.29851	10	0.00011	0.0019	GSE30083_SP1_VS_SP4_THYMOCYTE_DN	IKZF3,CTSW,IL18R1,S1PR4,CRLF3,ZBTB25,ITGB7,NLRC5,ADD3,IL21R
26026	164	367	2.31261	10	0.00012	0.0019	GSE31082_DN_VS_CD4_SP_THYMOCYTE_DN	BACH2,ZCCHC11,S1PR4,PRKD2,RHOF,PTK2B,CORO1A,CRLF3,XPO6,CREBBP
26026	165	367	2.32671	10	0.00012	0.002	GSE11057_NAIVE_VS_EFF_MEMORY_CD4_TCELL_DN	CXCR3,SH2D1A,IFNG,CD226,CCR6,TTC39C,TIGIT,GZMK,CCL5,TNFRSF4
26026	165	367	2.32671	10	0.00012	0.002	GSE13411_SWITCHED_MEMORY_BCELL_VS_PLASMA_CELL_UP	LCK,CD19,PTK2B,CD79B,CORO1A,RAPGEF6,CD22,ZNF266,TRIM38,DENND2D
26026	165	367	2.32671	10	0.00012	0.002	GSE22886_NAIVE_VS_IGG_IGA_MEMORY_BCELL_DN	LIME1,CD27,PVRIG,CD247,ZBTB32,TNFRSF17,SP140,ITGB7,RASGRP1,ATP5A1
26026	166	367	2.34081	10	0.00013	0.0021	GSE1432_CTRL_VS_IFNG_24H_MICROGLIA_DN	LAG3,SELL,STAP1,PSME1,SP140,APOBEC3G,CD38,CXCL9,STAT1,GBP1
26026	166	367	2.34081	10	0.00013	0.0021	GSE36392_TYPE_2_MYELOID_VS_NEUTROPHIL_IL25_TREATED_LUNG_UP	SH3KBP1,CXCR3,BTG1,BANK1,RASSF5,RAPGEF6,OGT,BIRC3,FGD3,TMEM154
26026	166	367	2.34081	10	0.00013	0.0021	GSE3982_NEUTROPHIL_VS_CENT_MEMORY_CD4_TCELL_DN	CD3E,CXCR5,SLAMF1,IFNG,STARD7,TXK,CCL5,ADD3,ZNF266,TRAF1
26026	167	367	2.35491	10	0.00014	0.0022	GSE13484_3H_UNSTIM_VS_YF17D_VACCINE_STIM_PBMC_DN	CCR7,IFNG,ITK,STAP1,PRKD2,HLA-DOB,PPP1R16B,IL18RAP,TNFRSF4,TRAF1
26026	167	367	2.35491	10	0.00014	0.0022	GSE29618_PRE_VS_DAY7_FLU_VACCINE_PDC_DN	CYFIP2,PASK,HNRNPD,SP4,CRLF3,FNBP4,BCL11A,RPS15,TRIM38,API5
26026	167	367	2.35491	10	0.00014	0.0022	GSE3982_EOSINOPHIL_VS_NKCELL_DN	LCK,SEPT6,PVRIG,CD247,TRD@,PLAC8,SPOCK2,PTK2B,PSME1,STAT4
26026	168	367	2.36902	10	0.00014	0.0023	GSE29618_PDC_VS_MDC_UP	CYFIP2,PTPRCAP,TCL1A,PLAC8,ETS1,OGT,IRF4,BCL11A,VAMP1,TBC1D4
26026	168	367	2.36902	10	0.00014	0.0023	GSE3982_MAC_VS_NEUTROPHIL_DN	SH2D1A,SIRPG,TCL1A,P2RY10,DUSP2,S1PR4,SH2B2,DEF6,ARHGEF1,EWSR1
26026	137	367	1.93188	9	0.00015	0.0023	GSE6269_E_COLI_VS_STREP_AUREUS_INF_PBMC_UP	CDC14A,BTG1,CR2,IL23A,CD40LG,ETS1,BCL11A,ADD3,ATF7IP2
26026	170	367	2.39722	10	0.00016	0.0025	GSE1460_CD4_THYMOCYTE_VS_NAIVE_CD4_TCELL_ADULT_BLOOD_DN	PASK,RPL19,FAM117A,NELL2,PSME1,STAT4,CD48,EIF3G,FAU,TBC1D4
26026	170	367	2.39722	10	0.00016	0.0025	GSE3982_DC_VS_MAC_LPS_STIM_UP	NKG7,C12orf35,NELL2,SMG1,IMP3,FNBP4,OGT,IRF4,CCL19,POLG2
26026	171	367	2.41132	10	0.00017	0.0026	GOLDRATH_NAIVE_VS_EFF_CD8_TCELL_UP	CCR7,CD5,CD8A,SELL,TXK,LEF1,XPO6,PRKCB,TCF7,POLG2
26026	171	367	2.41132	10	0.00017	0.0026	GSE22886_NAIVE_TCELL_VS_NEUTROPHIL_UP	CCR7,CD7,TRAF3IP3,FYN,PLAC8,FAM117A,SPOCK2,ATP5A1,NCL,SNRPA
26026	171	367	2.41132	10	0.00017	0.0026	GSE2706_2H_VS_8H_R848_AND_LPS_STIM_DC_DN	CXCR5,BACH2,BTG1,LAMP3,STK4,BCL2,STAT4,CD48,BIRC3,CD38
26026	171	367	2.41132	10	0.00017	0.0026	GSE3982_NEUTROPHIL_VS_TH1_DN	SIRPG,PASK,SLAMF1,STARD7,MAL,IMP3,ANKRD55,TRAF1,DDX18,NCL
26026	172	367	2.42542	10	0.00017	0.0027	GSE10325_CD4_TCELL_VS_LUPUS_CD4_TCELL_DN	CXCL13,LAG3,IFNG,LAMP3,PSME1,HNRNPD,IRF4,STAMBPL1,STAT1,GBP1
26026	172	367	2.42542	10	0.00017	0.0027	GSE13306_TREG_VS_TCONV_SPLEEN_DN	SH3KBP1,MAP4K1,CXCR5,SEPT6,MCOLN2,KLRD1,DNMT1,CXCR6,SP4,EIF2AK3
26026	172	367	2.42542	10	0.00017	0.0027	GSE17721_CTRL_VS_POLYIC_4H_BMDM_DN	CD27,DUSP2,TTC39C,CRLF3,IL18RAP,FNBP4,HNRNPUL1,CD38,CXCL9,DENND2D
26026	172	367	2.42542	10	0.00017	0.0027	GSE360_T_GONDII_VS_B_MALAYI_LOW_DOSE_DC_UP	CCR7,BTG1,PASK,PPP1R16B,CHST2,NFKB2,CDKN1B,TRAF1,CXCL9,GBP1
26026	173	367	2.43952	10	0.00018	0.0028	GSE10239_NAIVE_VS_MEMORY_CD8_TCELL_UP	BACH2,TRAT1,PPM1K,C12orf35,NPAT,OGT,TRIM41,POLG2,API5,RASGRP1
26026	173	367	2.43952	10	0.00018	0.0028	GSE22886_NAIVE_VS_IGM_MEMORY_BCELL_DN	MAP4K1,CD27,DUSP2,ZBTB32,PPP1R16B,USP48,SP140,ITGB7,VAMP1,ATP5A1
26026	174	367	2.45362	10	0.00019	0.0029	GSE32423_MEMORY_VS_NAIVE_CD8_TCELL_UP	CXCR3,CXCR5,CTLA4,TNFRSF25,IFNG,BANK1,GIMAP7,CCL5,TRAF1,NUAK2
26026	174	367	2.45362	10	0.00019	0.0029	GSE39820_CTRL_VS_TGFBETA1_IL6_CD4_TCELL_UP	ITK,CNOT6L,FYN,SELL,DNMT1,KIAA0922,GPR174,SKP2,TARDBP,DENND2D
26026	175	367	2.46772	10	0.0002	0.003	GSE7460_CTRL_VS_TGFB_TREATED_ACT_FOXP3_HET_TCONV_DN	TNFRSF13B,CD3E,CTSW,BTG1,TNFRSF25,IL18R1,CD8A,SYTL1,TNFRSF13C,CD38
26026	175	367	2.46772	10	0.0002	0.003	GSE9650_NAIVE_VS_EXHAUSTED_CD8_TCELL_UP	SEPT6,CCR7,RALGPS2,SELL,PLAC8,S1PR4,PRKD2,ITGB7,PRKCB,API5
26026	175	367	2.46772	10	0.0002	0.003	GSE9650_EXHAUSTED_VS_MEMORY_CD8_TCELL_UP	CXCR5,ADAM7,MS4A1,BLK,CCR6,SPOCK2,EOMES,CD22,TNFRSF4,GCET2
26026	176	367	2.48183	10	0.00021	0.0031	GSE24634_TREG_VS_TCONV_POST_DAY7_IL4_CONVERSION_UP	CDC14A,IL18R1,CD79B,ZBED2,PPP1R16B,CORO1A,SP140,IRF4,PRKCB,CD38
26026	176	367	2.48183	10	0.00021	0.0031	GSE360_CTRL_VS_M_TUBERCULOSIS_DC_DN	IL2RG,CCR7,IFNG,PTK2B,STK4,CRLF3,TRAF1,RASGRP1,CD38,GBP1
26026	177	367	2.49593	10	0.00022	0.0032	GOLDRATH_NAIVE_VS_MEMORY_CD8_TCELL_UP	CCR7,RALGPS2,CD5,CD8A,PLAC8,DUSP2,PRKD2,RASGRP2,LEF1,PRKCB
26026	179	367	2.52413	10	0.00024	0.0035	GSE20366_EX_VIVO_VS_DEC205_CONVERSION_DN	CCR7,MS4A1,BANK1,PPP1R16B,BCL2,USP48,TAGAP,POLG2,TRAF1,DENND2D
26026	180	367	2.53823	10	0.00025	0.0036	GSE31082_CD4_VS_CD8_SP_THYMOCYTE_UP	TRAT1,CD247,RALGPS2,CD5,ETS1,SMEK1,XPO6,BIRC3,TMEM154,RASGRP1
26026	180	367	2.53823	10	0.00025	0.0036	GSE360_CTRL_VS_L_DONOVANI_DC_DN	IL2RG,BTG1,LAMP3,CCR6,CD160,NFKB2,APOBEC3G,FCAR,TRAF1,ALAS2
26026	181	367	2.55233	10	0.00026	0.0038	GSE9006_TYPE_1_DIABETES_AT_DX_VS_1MONTH_POST_DX_PBMC_UP	BTG1,BLK,SMEK1,EWSR1,SAFB2,FCAR,GPR132,NSD1,PFN1,NCL
26026	182	367	2.56643	10	0.00028	0.0039	KAECH_NAIVE_VS_DAY8_EFF_CD8_TCELL_UP	CCR7,POU2AF1,CD7,RALGPS2,SELL,PRKD2,HLA-DOB,LEF1,CRLF3,TCF7
26026	152	367	2.1434	9	0.00032	0.0045	GSE2706_R848_VS_R848_AND_LPS_8H_STIM_DC_DN	UBASH3A,CCR7,LAMP3,HLA-DOB,ZBTB32,IL23A,STK4,STAT4,BIRC3
26026	153	367	2.1575	9	0.00034	0.0046	GSE13738_TCR_VS_BYSTANDER_ACTIVATED_CD4_TCELL_DN	CDC14A,CCR6,TIGIT,PTPN4,BCL2,LY9,IL16,ITGB7,BIRC3
26026	153	367	2.1575	9	0.00034	0.0046	GSE17974_CTRL_VS_ACT_IL4_AND_ANTI_IL12_6H_CD4_TCELL_UP	CD79A,FAM117A,PYHIN1,RASGRP2,ZNF101,ZBTB25,ITGB7,PRKCB,VAMP1
26026	155	367	2.1857	9	0.00037	0.0051	GSE17974_IL4_AND_ANTI_IL12_VS_UNTREATED_12H_ACT_CD4_TCELL_DN	CTLA4,BACH2,CD27,PASK,CD5,KLRD1,ZBED2,IL21R,GCET2
26026	155	367	2.1857	9	0.00037	0.0051	GSE29614_DAY3_VS_DAY7_TIV_FLU_VACCINE_PBMC_DN	TNFRSF13B,CXCR3,POU2AF1,TLR10,ZBTB32,TNFRSF17,SP140,PNOC,CD38
26026	157	367	2.2139	9	0.00041	0.0055	GSE3982_NEUTROPHIL_VS_EFF_MEMORY_CD4_TCELL_DN	CYFIP2,CD3E,PTPRCAP,PASK,SLAMF1,IFNG,STARD7,PTPN4,ZNF266
26026	158	367	2.228	9	0.00042	0.0057	GSE16522_ANTI_CD3CD28_STIM_VS_UNSTIM_MEMORY_CD8_TCELL_DN	LCK,UBASH3A,PTPRCAP,SH3BP1,ETS1,CORO1A,ABCB1,FLOT2,RASGRP1
26026	158	367	2.228	9	0.00042	0.0057	GSE34205_HEALTHY_VS_FLU_INF_INFANT_PBMC_UP	FCRL3,CR2,RPL19,HLA-DOB,NELL2,IL16,BCL11A,ARHGAP17,ZBTB40
26026	158	367	2.228	9	0.00042	0.0057	GSE36476_YOUNG_VS_OLD_DONOR_MEMORY_CD4_TCELL_72H_TSST_ACT_DN	CCR7,CXCL13,NELL2,PRKCB,ZNF266,IL21R,RFX5,TRIM38,GOLGA8A
26026	159	367	2.2421	9	0.00044	0.0059	GSE22886_UNSTIM_VS_STIM_MEMORY_TCELL_UP	SIRPG,LIME1,S1PR4,FAM117A,PTPN4,SKAP1,VILL,FAIM3,FAU
26026	159	367	2.2421	9	0.00044	0.0059	GSE3982_BCELL_VS_TH1_UP	TNFRSF13B,CDC14A,RALGPS2,TCL1A,PLAC8,ADAM28,CD22,PNOC,STAMBPL1
26026	160	367	2.25621	9	0.00047	0.0061	GSE22886_IGM_MEMORY_BCELL_VS_BLOOD_PLASMA_CELL_UP	BTG1,CR2,CD2,STAP1,BANK1,HLA-DOB,TCF7,RFX5,FAIM3
26026	162	367	2.28441	9	0.00051	0.0066	GSE1460_NAIVE_CD4_TCELL_ADULT_BLOOD_VS_THYMIC_STROMAL_CELL_UP	BACH2,TRAT1,SPOCK2,TXK,DEF6,CRLF3,IL21R,LRIG2,LRMP
26026	162	367	2.28441	9	0.00051	0.0066	GSE15324_NAIVE_VS_ACTIVATED_CD8_TCELL_UP	CD19,SEPT1,C12orf35,GZMK,CREBBP,CCL5,VAMP1,PNOC,ZNF227
26026	162	367	2.28441	9	0.00051	0.0066	GSE30962_ACUTE_VS_CHRONIC_LCMV_PRIMARY_INF_CD8_TCELL_UP	LCK,PRKD2,TTC39C,FAM117A,KIAA0922,IL18RAP,CDKN1B,BCL11B,RASGRP1
26026	162	367	2.28441	9	0.00051	0.0066	GSE39820_CTRL_VS_TGFBETA1_IL6_IL23A_CD4_TCELL_UP	SH2D1A,CNOT6L,FYN,SELL,RBM15,CD48,SKP2,RFX5,EIF2S3
26026	163	367	2.29851	9	0.00053	0.0068	GSE16522_ANTI_CD3CD28_STIM_VS_UNSTIM_NAIVE_CD8_TCELL_DN	CTSW,TBC1D10C,ETS1,ARHGEF1,VRK1,EIF2AK3,LRIG2,RASGRP1,STAT1
26026	163	367	2.29851	9	0.00053	0.0068	GSE36476_CTRL_VS_TSST_ACT_16H_MEMORY_CD4_TCELL_YOUNG_UP	BTG1,PLAC8,RASGRP2,PTPN4,SKAP1,LEF1,GZMK,CD48,ADD3
26026	163	367	2.29851	9	0.00053	0.0068	GSE3982_MAC_VS_TH1_DN	CD247,ITK,KIAA0922,DEF6,CRLF3,NSUN5,DENND1C,GOLGA8A,SNRPA
26026	164	367	2.31261	9	0.00056	0.0071	GSE26669_CTRL_VS_COSTIM_BLOCK_MLR_CD8_TCELL_DN	CXCR5,KLRD1,CD79B,CRLF3,CREBBP,CCL5,PRKCB,TRAF1,TBC1D4
26026	164	367	2.31261	9	0.00056	0.0071	GSE3982_MAC_VS_NKCELL_DN	SEPT6,CD247,TRAF3IP3,MAL,DEF6,IL18RAP,STAT4,ZNF266,LRIG2
26026	164	367	2.31261	9	0.00056	0.0071	GSE39820_CTRL_VS_IL1B_IL6_CD4_TCELL_UP	UBASH3A,SH2D1A,KIAA0922,PPP1R16B,EOMES,LEF1,ABCB1,SKP2,TBC1D4
26026	165	367	2.32671	9	0.00058	0.0073	GSE1460_INTRATHYMIC_T_PROGENITOR_VS_THYMIC_STROMAL_CELL_UP	LIME1,PTPRCAP,TRAT1,TNFRSF25,ADAM28,RASGRP2,ICOS,BCL11A,POLG2
26026	165	367	2.32671	9	0.00058	0.0073	GSE22886_NAIVE_VS_IGG_IGA_MEMORY_BCELL_UP	BACH2,BTG1,CR2,TCL1A,SKAP1,FCER2,RAPGEF6,CD22,IL21R
26026	165	367	2.32671	9	0.00058	0.0073	GSE27786_CD4_TCELL_VS_NKTCELL_UP	RLTPR,RALGPS2,SLAMF1,CD5,S1PR4,IMP3,CDC42SE2,SP4,CRLF3
26026	165	367	2.32671	9	0.00058	0.0073	GSE7460_FOXP3_MUT_VS_WT_ACT_TCONV_DN	CCR7,BTLA,ZC3H4,SELL,CD2,SYTL1,LEF1,TCF7,STAMBPL1
26026	166	367	2.34081	9	0.00061	0.0075	GSE20366_TREG_VS_NAIVE_CD4_TCELL_UP	TNFRSF13B,CDC14A,SELL,HLA-DOB,CD79B,KHDRBS1,VRK1,TNFRSF4,FAIM3
26026	166	367	2.34081	9	0.00061	0.0075	GSE36476_CTRL_VS_TSST_ACT_40H_MEMORY_CD4_TCELL_YOUNG_UP	BTG1,PLAC8,TXK,RASGRP2,PTPN4,LEF1,GZMK,CD48,ADD3
26026	166	367	2.34081	9	0.00061	0.0075	GSE3982_MEMORY_CD4_TCELL_VS_TH1_UP	PLAC8,CCR6,CD6,C12orf35,LY9,TCF7,FAIM3,CEP350,GOLGA8A
26026	166	367	2.34081	9	0.00061	0.0075	GSE39820_IL1B_IL6_VS_IL1B_IL6_IL23A_TREATED_CD4_TCELL_UP	IKZF3,IFNG,PLAC8,NKG7,RASSF5,ADAM28,PPP1R16B,RAB37,RASGRP1
26026	167	367	2.35491	9	0.00063	0.0078	GSE2706_2H_VS_8H_R848_STIM_DC_DN	GPR18,CTLA4,CCR7,BTG1,STK4,APOBEC3G,STAT1,GBP1,TBC1D4
26026	168	367	2.36902	9	0.00066	0.0081	GSE13306_RA_VS_UNTREATED_MEM_CD4_TCELL_UP	CTSW,TNFRSF25,RALGPS2,PLAC8,BANK1,HLA-DOB,TXK,ABCB1,GIMAP7
26026	168	367	2.36902	9	0.00066	0.0081	GSE22886_IGG_IGA_MEMORY_BCELL_VS_BLOOD_PLASMA_CELL_UP	PVRIG,BTG1,CR2,FYN,BANK1,RASGRP2,CD22,ZBTB25,TBC1D4
26026	168	367	2.36902	9	0.00066	0.0081	GSE30083_SP1_VS_SP3_THYMOCYTE_DN	CTSW,TNFRSF25,S1PR4,RASGRP2,CRLF3,FCAMR,ITGB7,NFATC3,ADD3
26026	168	367	2.36902	9	0.00066	0.0081	GSE3982_MAST_CELL_VS_BASOPHIL_DN	BACH2,CDC14A,TCL1A,P2RY10,ANKRD55,CD48,ADD3,SKP2,FAU
26026	169	367	2.38312	9	0.00069	0.0084	GSE17721_POLYIC_VS_CPG_8H_BMDM_UP	MAP4K1,FYN,CTRL,SP4,TLR9,RBM15,EWSR1,ITGB7,CHD4
26026	169	367	2.38312	9	0.00069	0.0084	GSE17974_CTRL_VS_ACT_IL4_AND_ANTI_IL12_6H_CD4_TCELL_DN	BTLA,POU2AF1,CD8A,SH2D2A,LAMP3,IRF4,XCL1,TNFRSF4,CD38
26026	170	367	2.39722	9	0.00072	0.0086	GSE30083_SP2_VS_SP4_THYMOCYTE_DN	CXCR3,IL18R1,IFNG,S1PR4,TTC39C,CRLF3,STAT4,ZBTB25,CD38
26026	170	367	2.39722	9	0.00072	0.0086	GSE360_L_DONOVANI_VS_B_MALAYI_LOW_DOSE_DC_UP	IL2RG,BTG1,ZC3H4,SELL,PPP1R16B,BIRC3,CCL5,TRAF1,TBC1D4
26026	137	367	1.93188	8	0.00075	0.0089	GSE25087_FETAL_VS_ADULT_TREG_DN	SEMA4D,MS4A1,ITK,CCR6,TTC39C,TAGAP,TMEM154,CDKN1B
26026	171	367	2.41132	9	0.00075	0.009	GSE15930_STIM_VS_STIM_AND_IFNAB_48H_CD8_T_CELL_UP	SEPT6,MCOLN2,ZAP70,RASSF5,S1PR4,ITGB7,TCF7,CDKN1B,GCET2
26026	172	367	2.42542	9	0.00078	0.0093	GSE11057_NAIVE_VS_MEMORY_CD4_TCELL_DN	CXCR3,SH2D1A,MCOLN2,CCR6,TTC39C,TIGIT,PYHIN1,GZMK,TNFRSF4
26026	172	367	2.42542	9	0.00078	0.0093	GSE3982_CENT_MEMORY_CD4_TCELL_VS_NKCELL_UP	UBASH3A,SIRPG,SLAMF1,CD2,ICOS,CD40LG,ANKRD55,RAPGEF6,DDX18
26026	172	367	2.42542	9	0.00078	0.0093	GSE7460_CTRL_VS_TGFB_TREATED_ACT_FOXP3_MUT_TCONV_DN	GPR18,CTSW,CD8A,KLRD1,RASGRP2,PPP1R16B,TAGAP,CD38,CD8B
26026	173	367	2.43952	9	0.00082	0.0096	GSE22886_NAIVE_VS_MEMORY_TCELL_DN	TRAT1,SLAMF1,CCR6,FAM117A,CD40LG,ITGB7,BIRC3,TNFRSF4,RASGRP1
26026	174	367	2.45362	9	0.00085	0.0098	GSE17721_LPS_VS_CPG_6H_BMDM_UP	KLRD1,FYN,DUSP2,PRKD2,STK4,FNBP4,NFKB2,VRK1,CDKN1B
26026	174	367	2.45362	9	0.00085	0.0098	GSE20366_TREG_VS_NAIVE_CD4_TCELL_DEC205_CONVERSION_UP	CXCR5,SELL,CCR6,HLA-DOB,TNFRSF4,FAIM3,TRAF1,ARHGAP17,NUAK2
26026	174	367	2.45362	9	0.00085	0.0098	GSE24142_EARLY_THYMIC_PROGENITOR_VS_DN2_THYMOCYTE_UP	CXCR3,CD7,IL18R1,KLRD1,FYN,IL18RAP,BCL11A,CCL5,GCET2
26026	175	367	2.46772	9	0.00089	0.01	GSE15930_NAIVE_VS_72H_IN_VITRO_STIM_TRICHOSTATINA_CD8_TCELL_UP	MCOLN2,RASGRP2,CD79B,SP4,CREBBP,FGD3,POLG2,PRPSAP2,GCET2
26026	175	367	2.46772	9	0.00089	0.01	GSE360_CTRL_VS_L_MAJOR_DC_DN	CCR7,BTG1,CD5,CCR6,S1PR4,HLA-DOB,POU2F2,IL23A,PSME1
26026	175	367	2.46772	9	0.00089	0.01	GSE360_DC_VS_MAC_L_MAJOR_DN	TNFRSF13B,IL18R1,CD79B,SKAP1,NPAT,CREBBP,ZBTB25,PNOC,EIF2S3
26026	175	367	2.46772	9	0.00089	0.01	GSE360_T_GONDII_VS_B_MALAYI_HIGH_DOSE_DC_UP	CCR7,BTG1,LAMP3,STAT4,CHST2,NFKB2,TRAF1,CXCL9,GBP1
26026	175	367	2.46772	9	0.00089	0.01	GSE3982_EFF_MEMORY_CD4_TCELL_VS_NKCELL_UP	UBASH3A,SLAMF1,CD2,CD6,ICOS,CD40LG,RPL23A,NSUN5,BCL11B
26026	141	367	1.98828	8	0.0009	0.01	GSE18791_CTRL_VS_NEWCASTLE_VIRUS_DC_18H_DN	PPM1K,BCL2,SP140,APOBEC3G,CCL5,EIF2AK3,CD38,CXCL9
26026	176	367	2.48183	9	0.00092	0.01	GSE339_CD4POS_VS_CD8POS_DC_IN_CULTURE_UP	SEMA4D,CNOT6L,KLRD1,CCR6,ABCB1,STAT4,PRF1,PRKCB,TCF7
26026	177	367	2.49593	9	0.00096	0.011	GSE2826_XID_VS_BTK_KO_BCELL_DN	IL2RG,SH2D1A,CD3G,CD247,ITK,CD3D,TXK,CD160,LAT
26026	177	367	2.49593	9	0.00096	0.011	GSE360_HIGH_DOSE_B_MALAYI_VS_M_TUBERCULOSIS_DC_DN	CCR7,IFNG,STK4,CRLF3,CHST2,CD48,TRIM38,TRAF1,GBP1
26026	177	367	2.49593	9	0.00096	0.011	GSE9650_EFFECTOR_VS_EXHAUSTED_CD8_TCELL_UP	SEPT6,KLRC1,KLRD1,PLAC8,FAM117A,ETS1,LEF1,IL18RAP,ITGB7
26026	178	367	2.51003	9	0.001	0.011	GSE360_DC_VS_MAC_B_MALAYI_HIGH_DOSE_DN	CD247,IFNG,SELL,KIAA0922,PTK2B,CD48,CCL5,FCAR,FAIM3
26026	178	367	2.51003	9	0.001	0.011	GSE9006_TYPE_1_VS_TYPE_2_DIABETES_PBMC_AT_DX_UP	CD3E,PTPRCAP,CD7,RASGRP2,CORO1A,ARHGEF1,SAFB2,ARHGAP17,PFN1
26026	179	367	2.52413	9	0.001	0.012	GSE17580_TREG_VS_TEFF_DN	SLA2,STARD7,S1PR4,TXK,RASGRP2,LEF1,CXCR6,TCF7,DENND2D
26026	179	367	2.52413	9	0.001	0.012	GSE339_CD8POS_VS_CD4CD8DN_DC_IN_CULTURE_DN	SEMA4D,CNOT6L,TCL1A,PRKD2,ARHGEF1,OGT,ABCB1,STAT4,PRKCB
26026	180	367	2.53823	9	0.0011	0.012	GSE39820_TGFBETA1_IL6_VS_TGFBETA1_IL6_IL23A_TREATED_CD4_TCELL_UP	TNFRSF13B,IKZF3,CTSW,NPAT,TAGAP,BIRC3,EIF2AK3,BCL11B,CD38
26026	149	367	2.10109	8	0.0013	0.014	GSE17974_0H_VS_1H_IN_VITRO_ACT_CD4_TCELL_UP	LIME1,HLA-DOB,USP48,VILL,SP140,ITGB7,PRPSAP2,GSDMB
26026	150	367	2.11519	8	0.0013	0.014	GSE17974_1.5H_VS_72H_IL4_AND_ANTI_IL12_ACT_CD4_TCELL_UP	CCR7,CDC14A,FAM159A,DUSP2,IL23A,CD40LG,RAPGEF6,TCF7
26026	150	367	2.11519	8	0.0013	0.014	GSE3982_EOSINOPHIL_VS_BCELL_DN	TCL1A,DNMT1,HLA-DOB,PSME1,VILL,IRF4,PRPSAP2,MRPS30
26026	158	367	2.228	8	0.0019	0.019	GSE18791_CTRL_VS_NEWCASTLE_VIRUS_DC_8H_DN	SEMA4D,PPM1K,PTK2B,SP140,NLRC5,APOBEC3G,CXCL9,GBP1
26026	158	367	2.228	8	0.0019	0.019	GSE25087_TREG_VS_TCONV_FETUS_DN	SEMA4D,CR2,NELL2,NPAT,BCL11A,ADD3,POLG2,DENND2D
26026	159	367	2.2421	8	0.0019	0.02	GSE12366_GC_BCELL_VS_PLASMA_CELL_DN	S1PR4,PSME1,STK4,TNFRSF17,TNFRSF4,EIF2AK3,CD38,STAT1
26026	159	367	2.2421	8	0.0019	0.02	GSE24634_IL4_VS_CTRL_TREATED_NAIVE_CD4_TCELL_DAY5_DN	PTPRCAP,TNFRSF25,CD2,PSME1,SP140,NFKB2,SETX,GBP1
26026	160	367	2.25621	8	0.002	0.021	GSE1460_DP_THYMOCYTE_VS_THYMIC_STROMAL_CELL_UP	LIME1,BTG1,FYN,DUSP2,SKAP1,TNFRSF4,GPR132,ZNF266
26026	160	367	2.25621	8	0.002	0.021	GSE18791_UNSTIM_VS_NEWCATSLE_VIRUS_DC_6H_DN	SEMA4D,XPO6,TAGAP,NLRC5,APOBEC3G,CXCL9,STAT1,GBP1
26026	160	367	2.25621	8	0.002	0.021	GSE22886_CD8_VS_CD4_NAIVE_TCELL_DN	CD5,RASGRP2,SH2B2,MAL,ICOS,ARHGEF1,CD22,CREBBP
26026	160	367	2.25621	8	0.002	0.021	GSE30083_SP2_VS_SP3_THYMOCYTE_UP	POU2AF1,CD247,CD5,CD2,CD6,FCER2,VILL,XCL1
26026	160	367	2.25621	8	0.002	0.021	GSE3982_DC_VS_NEUTROPHIL_LPS_STIM_DN	IFNG,PRKD2,RASGRP2,ETS1,SMG1,PRF1,GPR132,SETX
26026	161	367	2.27031	8	0.0021	0.021	GSE17974_CTRL_VS_ACT_IL4_AND_ANTI_IL12_24H_CD4_TCELL_UP	BACH2,PASK,RALGPS2,FAM117A,KIAA0922,TXK,RASGRP2,ZNF101
26026	161	367	2.27031	8	0.0021	0.021	GSE22886_CD8_VS_CD4_NAIVE_TCELL_UP	SH2D1A,PVRIG,IL18R1,CD8A,CD3D,RAPGEF6,GBP1,CD8B
26026	161	367	2.27031	8	0.0021	0.021	GSE28237_FOLLICULAR_VS_EARLY_GC_BCELL_UP	PTPRCAP,ZCCHC11,BANK1,IMP3,CD22,SAFB2,LRIG2,STAT1
26026	161	367	2.27031	8	0.0021	0.021	GSE29618_PRE_VS_DAY7_FLU_VACCINE_MDC_UP	CCR7,ADAM7,ITK,MAL,BCL2,ABCB1,CCL19,FAIM3
26026	161	367	2.27031	8	0.0021	0.021	GSE3982_CENT_MEMORY_CD4_TCELL_VS_TH2_UP	BTG1,ITK,SELL,TXK,STAT4,ZBTB25,EIF3G,ADD3
26026	162	367	2.28441	8	0.0022	0.022	GSE11924_TFH_VS_TH2_CD4_TCELL_UP	RALGPS2,CCDC97,RASGRP2,KDM2B,TRIM41,ZBTB40,PFN1,UPF2
26026	162	367	2.28441	8	0.0022	0.022	GSE27786_CD4_VS_CD8_TCELL_DN	CTSW,ITK,KLRD1,IMP3,PRF1,PRKCB,NFS1,DENND2D
26026	163	367	2.29851	8	0.0023	0.023	GSE17974_0H_VS_4H_IN_VITRO_ACT_CD4_TCELL_DN	BTLA,POU2AF1,IL18R1,SLAMF1,SH2D2A,EOMES,IRF4,TNFRSF4
26026	163	367	2.29851	8	0.0023	0.023	GSE29618_PRE_VS_DAY7_POST_LAIV_FLU_VACCINE_PDC_UP	PASK,TNFRSF25,RALGPS2,PRKD2,ICOS,LEF1,BCL11B,ALAS2
26026	163	367	2.29851	8	0.0023	0.023	GSE36392_MAC_VS_NEUTROPHIL_IL25_TREATED_LUNG_UP	AKNA,CD5,POU2F2,CD79B,TBC1D10C,ARHGEF1,RPL23A,UPF2
26026	164	367	2.31261	8	0.0024	0.023	GSE13306_RA_VS_UNTREATED_TREG_DN	IL18R1,NKG7,RPL19,ICOS,RBM15,NLRC5,VAMP1,FAU
26026	164	367	2.31261	8	0.0024	0.023	GSE24081_CONTROLLER_VS_PROGRESSOR_HIV_SPECIFIC_CD8_TCELL_UP	CXCR3,CCR7,BTG1,CD6,MAL,NELL2,ABCB1,BIRC3
26026	165	367	2.32671	8	0.0024	0.024	GSE14350_IL2RB_KO_VS_WT_TREG_UP	MCOLN2,IMP3,ZBTB25,NLRC5,DENND1C,STAT1,DENND2D,LAT
26026	165	367	2.32671	8	0.0024	0.024	GSE1460_CD4_THYMOCYTE_VS_THYMIC_STROMAL_CELL_UP	MAP4K1,PLAC8,DUSP2,PYHIN1,KIAA0922,IL21R,LRIG2,CD38
26026	165	367	2.32671	8	0.0024	0.024	GSE3982_DC_VS_BASOPHIL_DN	BACH2,PASK,IL18R1,STAP1,P2RY10,ANKRD55,APOBEC3G,ZNF266
26026	166	367	2.34081	8	0.0025	0.025	GSE24634_NAIVE_CD4_TCELL_VS_DAY7_IL4_CONV_TREG_UP	CYFIP2,FAM117A,NELL2,XPO6,TCF7,BCL11B,ZBTB40,ATF7IP2
26026	166	367	2.34081	8	0.0025	0.025	GSE27786_LIN_NEG_VS_NEUTROPHIL_UP	ZCCHC11,KLRC1,NKG7,P2RY10,BFSP2,CD79B,GPR174,NSUN5
26026	168	367	2.36902	8	0.0027	0.026	GSE12845_PRE_GC_VS_DARKZONE_GC_TONSIL_BCELL_DN	LCK,BACH2,CD27,CD3D,XCL1,BCL11B,POLG2,FAU
26026	168	367	2.36902	8	0.0027	0.026	GSE1460_INTRATHYMIC_T_PROGENITOR_VS_NAIVE_CD4_TCELL_CORD_BLOOD_DN	PASK,TRAF3IP3,PLAC8,RHOF,TXK,LY9,RAPGEF6,FAU
26026	168	367	2.36902	8	0.0027	0.026	GSE17721_LPS_VS_PAM3CSK4_16H_BMDM_UP	IL2RG,CCR7,CD247,FYN,FNBP4,ITGB7,ZNF227,TARDBP
26026	168	367	2.36902	8	0.0027	0.026	GSE22886_NAIVE_TCELL_VS_NKCELL_DN	CD247,IL18R1,KIR2DL1,SH2D2A,PYHIN1,IL18RAP,SETX,TARDBP
26026	168	367	2.36902	8	0.0027	0.026	GSE37416_CTRL_VS_12H_F_TULARENSIS_LVS_NEUTROPHIL_UP	P2RY10,STK4,CRLF3,TRIM41,NFATC3,ADD3,HNRNPUL1,UPF2
26026	168	367	2.36902	8	0.0027	0.026	GSE39820_CTRL_VS_IL1B_IL6_IL23A_CD4_TCELL_DN	GPR18,CYFIP2,LIME1,SLAMF1,PLAC8,VILL,TRAF1,FAU
26026	169	367	2.38312	8	0.0028	0.027	GSE12366_GC_VS_MEMORY_BCELL_UP	BACH2,POU2AF1,TCL1A,DNMT1,CD79B,VRK1,LRMP,GCET2
26026	169	367	2.38312	8	0.0028	0.027	GSE20366_TREG_VS_NAIVE_CD4_TCELL_HOMEOSTATIC_CONVERSION_DN	MCOLN2,BTLA,POU2AF1,TTC39C,STK4,USP48,TCF7,DENND2D
26026	169	367	2.38312	8	0.0028	0.027	GSE2826_WT_VS_BTK_KO_BCELL_UP	CXCR5,MCOLN2,PTPRCAP,IMP3,BCL2,CRLF3,EIF3G,CEP350
26026	169	367	2.38312	8	0.0028	0.027	GSE3337_CTRL_VS_16H_IFNG_IN_CD8POS_DC_DN	MAP4K1,CYFIP2,CXCR3,CD19,CD79A,PTK2B,PSME1,CXCL9
26026	169	367	2.38312	8	0.0028	0.027	GSE7460_WT_VS_FOXP3_HET_ACT_TCONV_UP	CCR7,BTLA,TRAT1,IL18R1,SPOCK2,SYTL1,LEF1,STAMBPL1
26026	169	367	2.38312	8	0.0028	0.027	GSE9650_EFFECTOR_VS_EXHAUSTED_CD8_TCELL_DN	CXCL13,ADAM7,SPOCK2,EOMES,RBM15,CD22,TNFRSF4,GCET2
26026	170	367	2.39722	8	0.0029	0.028	GSE13493_CD4INTCD8POS_VS_CD8POS_THYMOCYTE_UP	CD27,TRAT1,RALGPS2,PPM1K,C12orf35,PRKCB,ZNF266,RFX5
26026	170	367	2.39722	8	0.0029	0.028	GSE1460_CORD_VS_ADULT_BLOOD_NAIVE_CD4_TCELL_DN	CD6,MAL,HNRNPD,SMEK1,CD48,ZNF227,TARDBP,ATP5A1
26026	170	367	2.39722	8	0.0029	0.028	GSE27786_LIN_NEG_VS_ERYTHROBLAST_UP	CD79B,KHDRBS1,SMG1,XPO6,ARHGEF1,STAT4,ITGB7,NLRC5
26026	170	367	2.39722	8	0.0029	0.028	GSE339_CD4POS_VS_CD8POS_DC_UP	IL2RG,RASSF5,CCR6,LY9,ABCB1,TRAF1,EIF2S3,API5
26026	171	367	2.41132	8	0.003	0.029	GSE10239_MEMORY_VS_DAY4.5_EFF_CD8_TCELL_UP	GPR18,TRAF3IP3,CD3D,PSME1,NFKB2,RAB37,GPR132,FAU
26026	171	367	2.41132	8	0.003	0.029	GSE30962_ACUTE_VS_CHRONIC_LCMV_SECONDARY_INF_CD8_TCELL_UP	TNFRSF25,KLRD1,TTC39C,KIAA0922,LEF1,TCF7,CDKN1B,RASGRP1
26026	171	367	2.41132	8	0.003	0.029	GSE31082_DP_VS_CD8_SP_THYMOCYTE_DN	AGMAT,DUSP2,PTK2B,STAT4,IRF4,DENND1C,TRAF1,DENND2D
26026	171	367	2.41132	8	0.003	0.029	GSE3982_EOSINOPHIL_VS_DC_UP	ZCCHC11,STAP1,FAM117A,KIAA0922,PPP1R16B,CHST2,PRF1,SKP2
26026	171	367	2.41132	8	0.003	0.029	GSE7460_WT_VS_FOXP3_HET_ACT_WITH_TGFB_TCONV_DN	IKZF3,CXCR3,PLAC8,TTC39C,ZCCHC3,CCL19,CD38,TBC1D4
26026	172	367	2.42542	8	0.0032	0.029	GSE17721_CTRL_VS_LPS_2H_BMDM_DN	SLAMF1,TTC39C,CRLF3,NFKB2,BIRC3,CD38,ARHGAP17,DENND2D
26026	172	367	2.42542	8	0.0032	0.029	GSE17721_PAM3CSK4_VS_GADIQUIMOD_4H_BMDM_UP	MCOLN2,KDM2B,PPP1R16B,IMP3,CDC42SE2,TNFRSF17,IRF4,MIS12
26026	173	367	2.43952	8	0.0033	0.03	GSE17721_LPS_VS_POLYIC_2H_BMDM_UP	MCOLN2,LAG3,CR2,NFKB2,TRAF1,STAMBPL1,CD38,DENND2D
26026	173	367	2.43952	8	0.0033	0.03	GSE17721_PAM3CSK4_VS_GADIQUIMOD_16H_BMDM_UP	SH3KBP1,CD247,CD79A,CD40LG,NFKB2,IL16,BIRC3,EIF3G
26026	173	367	2.43952	8	0.0033	0.03	GSE360_DC_VS_MAC_M_TUBERCULOSIS_UP	CCR7,PTPN7,CD3D,XPO6,CCL5,TNFRSF4,TRAF1,GBP1
26026	173	367	2.43952	8	0.0033	0.03	GSE9650_NAIVE_VS_EXHAUSTED_CD8_TCELL_DN	CXCR3,CTLA4,ADAM7,IFNG,SPOCK2,EOMES,RBM15,CCL5
26026	174	367	2.45362	8	0.0034	0.031	GSE15930_NAIVE_VS_72H_IN_VITRO_STIM_CD8_TCELL_DN	CTLA4,MCOLN2,IL18R1,DNMT1,CD79B,TRIM41,IL16,XCL1
26026	174	367	2.45362	8	0.0034	0.031	GSE15930_STIM_VS_STIM_AND_IFNAB_48H_CD8_T_CELL_DN	IFNG,PLAC8,CCR6,EOMES,NFKB2,EIF2AK3,GPR132,STAT1
26026	174	367	2.45362	8	0.0034	0.031	GSE20366_TREG_VS_NAIVE_CD4_TCELL_DN	MCOLN2,ZAP70,IL18R1,IFNG,CD40LG,NFATC3,TCF7,DENND2D
26026	174	367	2.45362	8	0.0034	0.031	GSE22886_DAY0_VS_DAY1_MONOCYTE_IN_CULTURE_DN	CCR7,LAMP3,RHOF,STAT4,BIRC3,TNFRSF4,FAIM3,TRAF1
26026	174	367	2.45362	8	0.0034	0.031	GSE24142_DN2_VS_DN3_THYMOCYTE_ADULT_DN	SH3KBP1,LCK,SH2D1A,CD3D,LEF1,RAPGEF6,PRKCB,EIF2AK3
26026	137	367	1.93188	7	0.0034	0.031	GSE6269_HEALTHY_VS_FLU_INF_PBMC_UP	CXCR5,CCR6,RHOF,RASGRP2,IL16,PRKCB,ZBTB40
26026	175	367	2.46772	8	0.0035	0.032	GSE11924_TFH_VS_TH1_CD4_TCELL_UP	PPM1K,CD6,CCDC97,CORO1A,RAPGEF6,CREBBP,POLG2,HNRNPUL1
26026	175	367	2.46772	8	0.0035	0.032	GSE15324_ELF4_KO_VS_WT_ACTIVATED_CD8_TCELL_DN	LIME1,SH2D2A,SEPT1,IL16,XCL1,ADD3,LRMP,STAT1
26026	175	367	2.46772	8	0.0035	0.032	GSE17721_POLYIC_VS_GARDIQUIMOD_16H_BMDM_UP	ABCB1,TRIM41,ITGB7,CCL5,IL21R,RBM25,CEP350,ARHGAP17
26026	175	367	2.46772	8	0.0035	0.032	GSE20715_0H_VS_6H_OZONE_TLR4_KO_LUNG_UP	LCK,CD3G,CD19,CD79A,KLRD1,HLA-DOB,CD3D,CD8B
26026	175	367	2.46772	8	0.0035	0.032	GSE27786_CD4_VS_CD8_TCELL_UP	TNFRSF25,SLAMF1,CD6,KDM2B,ICOS,CREBBP,BIRC3,RAB37
26026	176	367	2.48183	8	0.0036	0.033	GSE15930_NAIVE_VS_48H_IN_VITRO_STIM_IFNAB_CD8_TCELL_UP	MCOLN2,RALGPS2,SH3BP1,MAL,FGD3,TCF7,POLG2,GCET2
26026	176	367	2.48183	8	0.0036	0.033	GSE27786_LIN_NEG_VS_CD8_TCELL_DN	SLA2,PTPRCAP,MAL,PSME1,NLRC5,FGD3,CD38,STAT1
26026	176	367	2.48183	8	0.0036	0.033	GSE7764_IL15_TREATED_VS_CTRL_NK_CELL_24H_DN	BACH2,LEF1,CPNE5,ABCB1,CREBBP,RBM11,RFX5,BCL11B
26026	177	367	2.49593	8	0.0038	0.033	GSE24142_EARLY_THYMIC_PROGENITOR_VS_DN2_THYMOCYTE_FETAL_UP	CXCR3,CD7,IL18R1,IFNG,KLRD1,BCL11A,BIRC3,GCET2
26026	177	367	2.49593	8	0.0038	0.033	GSE27786_CD4_TCELL_VS_NKCELL_UP	MAP4K1,CD247,TRAF3IP3,PPM1K,STK4,SP4,NSUN5,RAB37
26026	177	367	2.49593	8	0.0038	0.033	GSE28237_EARLY_VS_LATE_GC_BCELL_DN	MAP4K1,PTPRCAP,CCDC97,TBC1D10C,TNFRSF17,CD48,RPL23A,DDX18
26026	177	367	2.49593	8	0.0038	0.033	GSE31082_DN_VS_CD8_SP_THYMOCYTE_DN	SH3BP1,PRKD2,PTK2B,CORO1A,CREBBP,VAMP1,IL21R,TRAF1
26026	179	367	2.52413	8	0.004	0.036	GSE360_L_MAJOR_VS_B_MALAYI_LOW_DOSE_DC_UP	CCR7,BTG1,SLAMF1,CD8A,KLRD1,SELL,MAL,STAT4
26026	142	367	2.00238	7	0.0041	0.036	GSE29615_CTRL_VS_DAY3_LAIV_IFLU_VACCINE_PBMC_DN	TRD@,ZCCHC11,ITK,PLAC8,TNFRSF17,CEP350,RASGRP1
26026	182	367	2.56643	8	0.0044	0.038	GSE9650_NAIVE_VS_EFF_CD8_TCELL_UP	CCR7,CD7,RALGPS2,SELL,PRKD2,HLA-DOB,CRLF3,TCF7
26026	183	367	2.58053	8	0.0046	0.04	GSE15930_NAIVE_VS_24H_IN_VITRO_STIM_IL12_CD8_TCELL_UP	MCOLN2,RALGPS2,SH3BP1,RASGRP2,CD79B,BCL2,IL16,FGD3
26026	145	367	2.04469	7	0.0046	0.04	GSE6269_FLU_VS_STREP_PNEUMO_INF_PBMC_UP	IL2RG,SMG1,CHD4,RBM25,SETX,STAT1,GBP1
26026	146	367	2.05879	7	0.0048	0.041	GSE26928_EFF_MEM_VS_CENTR_MEM_CD4_TCELL_UP	CTLA4,ZBTB32,PTK2B,EOMES,RBM15,CCL5,XCL1
26026	146	367	2.05879	7	0.0048	0.041	GSE9988_LOW_LPS_VS_ANTI_TREM1_AND_LPS_MONOCYTE_UP	MCOLN2,PLAC8,RASSF5,IL23A,CHST2,BIRC3,GPR132
26026	149	367	2.10109	7	0.0053	0.045	GSE15659_NONSUPPRESSIVE_TCELL_VS_ACTIVATED_TREG_UP	CR2,CCDC97,CD40LG,EOMES,EIF2AK3,DDX18,CD8B
26026	149	367	2.10109	7	0.0053	0.045	GSE26495_NAIVE_VS_PD1HIGH_CD8_TCELL_UP	CCR7,PASK,SELL,AGMAT,MAL,NELL2,LEF1
26026	149	367	2.10109	7	0.0053	0.045	GSE29617_CTRL_VS_DAY7_TIV_FLU_VACCINE_PBMC_2008_DN	TNFRSF13B,CD27,POU2AF1,STAP1,TNFRSF17,NSUN5,CD38
26026	150	367	2.11519	7	0.0055	0.046	GSE18791_CTRL_VS_NEWCASTLE_VIRUS_DC_12H_DN	LAMP3,IL18RAP,SP140,NLRC5,APOBEC3G,CD38,CXCL9
26026	151	367	2.12929	7	0.0057	0.047	GSE26669_CD4_VS_CD8_TCELL_IN_MLR_DN	SLA2,MCOLN2,CD3G,PLAC8,SEPT1,KLRC3,PRKCB
26026	152	367	2.1434	7	0.0059	0.048	GSE15659_RESTING_TREG_VS_NONSUPPRESSIVE_TCELL_UP	CD3E,CD7,ETS1,EOMES,BCL11A,DDX18,CD8B
26026	152	367	2.1434	7	0.0059	0.048	GSE25087_TREG_VS_TCONV_ADULT_DN	BACH2,CDC14A,PLAC8,KIAA0922,MAL,RGL4,NELL2
26026	152	367	2.1434	7	0.0059	0.048	GSE3982_BCELL_VS_TH2_UP	HLA-DOB,ADAM28,PSME1,CREBBP,CD48,APOBEC3G,TCF7
26026	152	367	2.1434	7	0.0059	0.048	GSE9988_LPS_VS_LPS_AND_ANTI_TREM1_MONOCYTE_UP	PPM1K,PLAC8,RASSF5,IL23A,CHST2,BIRC3,GPR132
26026	153	367	2.1575	7	0.0061	0.05	GSE17974_CTRL_VS_ACT_IL4_AND_ANTI_IL12_4H_CD4_TCELL_UP	ZNF831,PLAC8,PYHIN1,SKAP1,LY9,ZNF101,PRKCB
26026	153	367	2.1575	7	0.0061	0.05	GSE17974_CTRL_VS_ACT_IL4_AND_ANTI_IL12_72H_CD4_TCELL_UP	BACH2,CDC14A,FAM159A,KIAA0922,FAIM3,SETX,NSD1
26026	153	367	2.1575	7	0.0061	0.05	GSE22886_UNSTIM_VS_IL15_STIM_NKCELL_UP	BTG1,SELL,CD6,SPOCK2,GZMK,VILL,ZBTB40
26026	153	367	2.1575	7	0.0061	0.05	GSE2706_UNSTIM_VS_2H_LPS_AND_R848_DC_UP	CTLA4,ZCCHC3,VAMP1,CDKN1B,POLG2,ZNF227,NSD1
26026	153	367	2.1575	7	0.0061	0.05	GSE36476_YOUNG_VS_OLD_DONOR_MEMORY_CD4_TCELL_16H_TSST_ACT_DN	STAP1,P2RY10,NELL2,SP140,NFKB2,RPL23A,ADD3

## Sheet: TableS10
Universe.Size	Gene.Set.Size	Total.Hits	Expected.Hits	Observed.Hits	Pvalue	Adjusted.Pvalue	Gene.Set.Term	mat
26026	77	122	0.360947	4	0.00048	0.019	KEGG_ECM_RECEPTOR_INTERACTION	SPP1,ITGB5,THBS2,FN1
26026	184	122	0.862522	5	0.0018	0.045	KEGG_FOCAL_ADHESION	SPP1,ITGB5,THBS2,BCAR1,FN1

## Sheet: TableS11
Universe.Size	Gene.Set.Size	Total.Hits	Expected.Hits	Observed.Hits	Pvalue	Adjusted.Pvalue	Gene.Set.Term	mat
26026	39	122	0.182817	5	1.1e-06	0.00024	PID_UPA_UPAR_PATHWAY	ITGB5,PLAUR,BCAR1,FN1,PLAU
26026	17	122	0.0796895	4	1e-06	0.00024	PID_INTEGRIN5_PATHWAY	ITGB5,PLAUR,FN1,PLAU
26026	62	122	0.290632	5	1.1e-05	0.0014	PID_INTEGRIN1_PATHWAY	SPP1,THBS2,PLAUR,FN1,PLAU
26026	31	122	0.145316	4	1.3e-05	0.0016	PID_INTEGRIN_A4B1_PATHWAY	SPP1,THBS2,BCAR1,FN1
26026	72	122	0.337509	5	2.3e-05	0.0022	PID_AVB3_INTEGRIN_PATHWAY	SPP1,COL8A1,COL13A1,BCAR1,FN1
26026	41	122	0.192192	4	4.1e-05	0.0033	PID_INTEGRIN3_PATHWAY	SPP1,PLAUR,FN1,PLAU
26026	21	122	0.09844	3	0.00013	0.0075	PID_INTEGRIN_A9B1_PATHWAY	SPP1,BCAR1,FN1
26026	24	122	0.112503	3	0.00019	0.0092	PID_INTEGRIN2_PATHWAY	PLAUR,PLAU,FCGR2A
26026	30	122	0.140629	3	0.00037	0.016	PID_AVB3_OPN_PATHWAY	SPP1,BCAR1,PLAU
26026	74	122	0.346884	4	0.00041	0.017	REACTOME_INTEGRIN_CELL_SURFACE_INTERACTIONS	SPP1,ITGB5,BCAR1,FN1
26026	77	122	0.360947	4	0.00048	0.019	KEGG_ECM_RECEPTOR_INTERACTION	SPP1,ITGB5,THBS2,FN1
26026	153	122	0.717206	5	0.00078	0.027	REACTOME_POST_TRANSLATIONAL_PROTEIN_MODIFICATION	PLAUR,B3GNT2,SEC31A,SUMF1,ALG14
26026	184	122	0.862522	5	0.0018	0.045	KEGG_FOCAL_ADHESION	SPP1,ITGB5,THBS2,BCAR1,FN1
26026	53	122	0.248444	3	0.002	0.048	PID_FGF_PATHWAY	SPP1,PLAUR,PLAU
26026	52	122	0.243756	3	0.0019	0.046	REACTOME_COLLAGEN_FORMATION	COL8A1,PLOD2,COL13A1

## Sheet: TableS12
Universe.Size	Gene.Set.Size	Total.Hits	Expected.Hits	Observed.Hits	Pvalue	Adjusted.Pvalue	Gene.Set.Term	mat
26026	176	122	0.825021	13	2.3e-12	4.4e-09	GSE24634_TREG_VS_TCONV_POST_DAY10_IL4_CONVERSION_DN	SPP1,ITGB5,MYOF,ASPH,PALLD,RAB31,PMP22,LMNA,PLAU,FCGR2A,SCD,BACE1,LAMP2
26026	176	122	0.825021	9	1.5e-07	5.8e-05	GSE3982_DC_VS_NKCELL_UP	P4HA2,RAB23,ASPH,RAB31,ADM,FN1,SCD,ANXA2P1,CYB5R3
26026	171	122	0.801583	9	1.2e-07	5e-05	GSE7460_CTRL_VS_TGFB_TREATED_ACT_CD8_TCELL_UP	ANXA2,ITGB5,NUPR1,LGALS1,RAB23,PLAUR,AHNAK,IER3,FSTL3
26026	149	122	0.698455	8	5.3e-07	0.00015	GSE6269_HEALTHY_VS_STREP_AUREUS_INF_PBMC_DN	RAB1A,ARF4,PLAUR,PPP1R15A,ADM,DUSP3,ADAM9,LAMP2
26026	174	122	0.815646	8	1.7e-06	0.00035	GSE29618_BCELL_VS_MDC_DN	ANXA2,LGALS1,GBE1,MYOF,RAB31,LMNA,DUSP3,SCD
26026	172	122	0.806271	8	1.6e-06	0.00034	GSE3982_DC_VS_BCELL_UP	P4HA2,FAM114A1,MYOF,PALLD,ACOX2,RAB31,FN1,PLAU
26026	142	122	0.665642	7	4.9e-06	0.00076	GSE9988_LOW_LPS_VS_VEHICLE_TREATED_MONOCYTE_UP	PLAUR,B3GNT2,PPP1R15A,ADM,PTS,DUSP3,IER3
26026	153	122	0.717206	7	8e-06	0.0011	GSE9988_ANTI_TREM1_AND_LPS_VS_CTRL_TREATED_MONOCYTES_UP	RAB1A,PLAUR,B3GNT2,ASPH,ADM,PTS,IER3
26026	173	122	0.810958	7	1.8e-05	0.0018	GSE13484_UNSTIM_VS_12H_YF17D_VACCINE_STIM_PBMC_DN	MXRA7,ARF4,PLAUR,RAB31,ADM,ADAM9,LAMP2
26026	171	122	0.801583	7	1.7e-05	0.0018	GSE1460_INTRATHYMIC_T_PROGENITOR_VS_THYMIC_STROMAL_CELL_DN	RAB1A,TMCO3,COPZ2,ANG,SRPX2,RPS6KA2,LAMP2
26026	170	122	0.796895	7	1.6e-05	0.0017	GSE22886_NAIVE_CD8_TCELL_VS_DC_DN	ANXA2,TAX1BP3,RAB31,GPR137B,DUSP3,ATP6V1E1,LAMP2
26026	174	122	0.815646	7	1.9e-05	0.0019	GSE24142_EARLY_THYMIC_PROGENITOR_VS_DN2_THYMOCYTE_UP	AHNAK,RAB31,ANG,FCGR2A,IER3,TSC22D1,SLC35F5
26026	174	122	0.815646	7	1.9e-05	0.0019	GSE24634_TREG_VS_TCONV_POST_DAY7_IL4_CONVERSION_DN	POFUT2,PLAUR,FN1,PLAU,ADAM9,SCD,TSC22D1
26026	167	122	0.782833	7	1.4e-05	0.0017	GSE24634_TEFF_VS_TCONV_DAY10_IN_CULTURE_DN	SPP1,NUPR1,RAB31,LMNA,ATP6V1E1,RPS6KA2,LAMP2
26026	160	122	0.750019	7	1.1e-05	0.0014	GSE26495_NAIVE_VS_PD1HIGH_CD8_TCELL_DN	ANXA2,MXRA7,AHNAK,GPR137B,KATNAL1,NEDD9,CD99
26026	166	122	0.778145	7	1.4e-05	0.0016	GSE26495_NAIVE_VS_PD1LOW_CD8_TCELL_DN	ANXA2,MXRA7,LGALS1,AHNAK,KATNAL1,OSBPL5,CD99
26026	160	122	0.750019	7	1.1e-05	0.0014	GSE3982_DC_VS_TH2_UP	UBTD1,PPP1R15A,ASPH,ACOX2,ADM,ANXA2P1,TSC22D1
26026	170	122	0.796895	7	1.6e-05	0.0017	GSE3982_MAC_VS_NKCELL_UP	P4HA2,PLAUR,GPR137B,PMP22,PLAU,SCD,ANXA2P1
26026	180	122	0.843772	7	2.3e-05	0.0022	GSE360_DC_VS_MAC_M_TUBERCULOSIS_DN	CD151,MXRA7,NUPR1,PLOD2,MSR1,LMNA,RPS6KA2
26026	144	122	0.675017	6	6.2e-05	0.0045	GSE6269_HEALTHY_VS_STREP_PNEUMO_INF_PBMC_DN	RAB1A,PLAUR,ADM,DUSP3,ADAM9,LAMP2
26026	147	122	0.68908	6	6.9e-05	0.0048	GSE9988_LPS_VS_CTRL_TREATED_MONOCYTE_UP	PLAUR,B3GNT2,PPP1R15A,ADM,PTS,IER3
26026	147	122	0.68908	6	6.9e-05	0.0048	GSE9988_LOW_LPS_VS_CTRL_TREATED_MONOCYTE_UP	PLAUR,B3GNT2,PPP1R15A,ADM,PTS,IER3
26026	162	122	0.759394	6	0.00012	0.0072	GSE10325_CD4_TCELL_VS_MYELOID_DN	FAM114A1,PLAUR,MSR1,RAB31,ADM,FCGR2A
26026	160	122	0.750019	6	0.00011	0.0069	GSE11057_EFF_MEM_VS_CENT_MEM_CD4_TCELL_UP	ANXA2,LGALS1,SPOCK1,KATNAL1,LMNA,ANXA2P1
26026	153	122	0.717206	6	8.6e-05	0.0059	GSE12366_PLASMA_CELL_VS_MEMORY_BCELL_UP	P4HA2,FAM114A1,COPZ2,COL13A1,NEDD9,ALG14
26026	170	122	0.796895	6	0.00015	0.0084	GSE13306_RA_VS_UNTREATED_MEM_CD4_TCELL_DN	ANXA2,P4HA2,MXRA7,AHNAK,ADM,IER3
26026	170	122	0.796895	6	0.00015	0.0084	GSE1432_1H_VS_24H_IFNG_MICROGLIA_UP	ANXA2,LGALS1,PMP22,ANG,LMNA,SCD
26026	172	122	0.806271	6	0.00016	0.0087	GSE14769_UNSTIM_VS_120MIN_LPS_BMDM_DN	NUPR1,ARF4,PLAUR,B3GNT2,AHNAK,RPS6KA2
26026	169	122	0.792208	6	0.00015	0.0083	GSE17721_CTRL_VS_GARDIQUIMOD_6H_BMDM_DN	POFUT2,GBE1,PPP1R15A,ATP6V1E1,IER3,TSC22D1
26026	168	122	0.78752	6	0.00014	0.0082	GSE17721_0.5H_VS_24H_LPS_BMDM_DN	P4HA2,NUPR1,GBE1,TMCO3,RAB23,ARF4
26026	174	122	0.815646	6	0.00017	0.0088	GSE17721_0.5H_VS_12H_CPG_BMDM_DN	NUPR1,RAB1A,TMCO3,PALLD,RPS6KA2,LAMP2
26026	174	122	0.815646	6	0.00017	0.0088	GSE22886_DAY0_VS_DAY1_MONOCYTE_IN_CULTURE_DN	SPP1,GPR137B,LMNA,DFNA5,IER3,TSC22D1
26026	173	122	0.810958	6	0.00017	0.0088	GSE22886_TH1_VS_TH2_48H_ACT_UP	PPP1R15A,PRKCDBP,TCP11L1,CDR2L,IER3,BACE1
26026	164	122	0.76877	6	0.00013	0.0075	GSE24026_PD1_LIGATION_VS_CTRL_IN_ACT_TCELL_LINE_UP	ANXA2,MXRA7,LGALS1,B3GNT2,DFNA5,ECM1
26026	167	122	0.782833	6	0.00014	0.008	GSE24634_TEFF_VS_TCONV_DAY3_IN_CULTURE_DN	ITGB5,MYOF,ADM,ADAM9,FCGR2A,ECM1
26026	174	122	0.815646	6	0.00017	0.0088	GSE24634_IL4_VS_CTRL_TREATED_NAIVE_CD4_TCELL_DAY7_DN	MYOF,GREM1,ANG,ATP6V1E1,RPS6KA2,TSC22D1
26026	174	122	0.815646	6	0.00017	0.0088	GSE29618_PDC_VS_MDC_DAY7_FLU_VACCINE_DN	ANXA2,LGALS1,RAB31,LMNA,FCGR2A,ANXA2P1
26026	162	122	0.759394	6	0.00012	0.0072	GSE29618_LAIV_VS_TIV_FLU_VACCINE_DAY7_MONOCYTE_DN	CD151,LGALS1,GBE1,TWSG1,RPS6KA2,ANXA2P1
26026	166	122	0.778145	6	0.00014	0.0078	GSE32423_CTRL_VS_IL7_IL4_MEMORY_CD8_TCELL_UP	SPP1,AHNAK,TWSG1,FCGR2A,TSC22D1,BACE1
26026	165	122	0.773457	6	0.00013	0.0076	GSE3982_MAST_CELL_VS_DC_DN	SPP1,RAB23,MYOF,RAB31,FN1,ANXA2P1
26026	172	122	0.806271	6	0.00016	0.0087	GSE3982_MAST_CELL_VS_NKCELL_UP	LMNA,DFNA5,ADAM9,SCD,MYO1D,TSC22D1
26026	171	122	0.801583	6	0.00016	0.0086	GSE3982_MAC_VS_TH2_UP	UBTD1,ACOX2,GPR137B,PMP22,ANXA2P1,LRRC6
26026	163	122	0.764082	6	0.00012	0.0073	GSE3982_BCELL_VS_TH1_DN	SPP1,NUPR1,COPZ2,FN1,TWSG1,SCD
26026	160	122	0.750019	6	0.00011	0.0069	GSE39820_CTRL_VS_TGFBETA3_IL6_CD4_TCELL_DN	ANXA2,TAX1BP3,PPP1R15A,SEC31A,IER3,ECM1
26026	172	122	0.806271	6	0.00016	0.0087	GSE7852_LN_VS_FAT_TCONV_DN	ANXA2,LGALS1,TAX1BP3,PPP1R15A,IER3,TSC22D1
26026	174	122	0.815646	6	0.00017	0.0088	GSE7852_THYMUS_VS_FAT_TCONV_DN	ANXA2,LGALS1,PPP1R15A,ANG,IER3,TSC22D1
26026	158	122	0.740644	6	0.0001	0.0067	GSE9988_ANTI_TREM1_VS_CTRL_TREATED_MONOCYTES_UP	SPP1,RAB1A,PLAUR,ASPH,ADM,DUSP3
26026	175	122	0.820334	6	0.00018	0.0091	GSE1432_CTRL_VS_IFNG_24H_MICROGLIA_UP	ITGB5,GBE1,PALLD,PMP22,ANG,RPS6KA2
26026	177	122	0.829709	6	0.00019	0.0092	GSE1460_CD4_THYMOCYTE_VS_THYMIC_STROMAL_CELL_DN	TMCO3,PHLDA3,COPZ2,SRPX2,RPS6KA2,BACE1
26026	177	122	0.829709	6	0.00019	0.0092	GSE17721_LPS_VS_PAM3CSK4_4H_BMDM_UP	PLOD2,TMCO3,ARF4,PPP1R15A,MXRA8,NEDD9
26026	176	122	0.825021	6	0.00019	0.0092	GSE24634_IL4_VS_CTRL_TREATED_NAIVE_CD4_TCELL_DAY10_DN	P4HA2,PLAUR,MYOF,RAB31,GREM1,ATP6V1E1
26026	178	122	0.834396	6	0.0002	0.0095	GSE29618_BCELL_VS_MDC_DAY7_FLU_VACCINE_DN	LGALS1,AHNAK,RAB31,LMNA,DUSP3,SCD
26026	181	122	0.848459	6	0.00022	0.01	GSE339_EX_VIVO_VS_IN_CULTURE_CD4POS_DC_DN	ANXA2,PHLDA3,ARF4,B3GNT2,AHNAK,LMNA
26026	184	122	0.862522	6	0.00024	0.011	GSE24142_EARLY_THYMIC_PROGENITOR_VS_DN3_THYMOCYTE_UP	CD151,RAB31,FCGR2A,IER3,TSC22D1,SLC35F5
26026	143	122	0.67033	5	0.00058	0.022	GSE26495_PD1HIGH_VS_PD1LOW_CD8_TCELL_DN	MXRA7,RAB23,BOK,TWSG1,OSBPL5
26026	144	122	0.675017	5	0.0006	0.022	GSE9988_ANTI_TREM1_AND_LPS_VS_VEHICLE_TREATED_MONOCYTES_UP	SPP1,PLAUR,ASPH,ADM,IER3
26026	147	122	0.68908	5	0.00065	0.023	GSE9988_LPS_VS_VEHICLE_TREATED_MONOCYTE_UP	PLAUR,B3GNT2,PPP1R15A,ADM,IER3
26026	153	122	0.717206	5	0.00078	0.027	GSE13411_IGM_MEMORY_BCELL_VS_PLASMA_CELL_DN	ANXA2,SPOCK1,COPZ2,IER3,MYO1D
26026	172	122	0.806271	5	0.0013	0.037	GSE10325_LUPUS_CD4_TCELL_VS_LUPUS_MYELOID_DN	PLAUR,MYOF,RAB31,DUSP3,FCGR2A
26026	161	122	0.754707	5	0.00099	0.032	GSE11057_PBMC_VS_MEM_CD4_TCELL_UP	MYOF,RAB31,ADAM9,FCGR2A,LPCAT2
26026	163	122	0.764082	5	0.001	0.033	GSE12366_NAIVE_VS_MEMORY_BCELL_DN	ANXA2,LGALS1,AHNAK,TWSG1,TSC22D1
26026	159	122	0.745332	5	0.00093	0.031	GSE12845_IGD_POS_VS_NEG_BLOOD_BCELL_DN	ANXA2,RAB1A,LGALS1,ANG,CD99
26026	169	122	0.792208	5	0.0012	0.036	GSE13306_TREG_VS_TCONV_SPLEEN_UP	ACOX2,ATP6V1E1,GPC6,TSC22D1,ECM1
26026	166	122	0.778145	5	0.0011	0.035	GSE13484_UNSTIM_VS_3H_YF17D_VACCINE_STIM_PBMC_DN	ASPH,ADM,PLAU,ADAM9,LAMP2
26026	171	122	0.801583	5	0.0013	0.036	GSE1432_6H_VS_24H_IFNG_MICROGLIA_UP	ANXA2,LGALS1,LMNA,FCGR2A,SCD
26026	167	122	0.782833	5	0.0012	0.035	GSE15750_WT_VS_TRAF6KO_DAY10_EFF_CD8_TCELL_DN	COL13A1,SUMF1,NAT14,KIF26B,LRRC6
26026	175	122	0.820334	5	0.0014	0.038	GSE15767_MED_VS_SCS_MAC_LN_UP	ASPH,MSR1,RAB31,PMP22,ADAM9
26026	172	122	0.806271	5	0.0013	0.037	GSE17721_CTRL_VS_LPS_6H_BMDM_DN	POFUT2,ARF4,PALLD,ATP6V1E1,IER3
26026	168	122	0.78752	5	0.0012	0.035	GSE17721_CTRL_VS_LPS_24H_BMDM_DN	P4HA2,GBE1,RAB23,RPS6KA2,IER3
26026	172	122	0.806271	5	0.0013	0.037	GSE17721_CTRL_VS_POLYIC_4H_BMDM_DN	NUPR1,PPP1R15A,PALLD,MYO1D,TSC22D1
26026	166	122	0.778145	5	0.0011	0.035	GSE17721_CTRL_VS_PAM3CSK4_24H_BMDM_DN	POFUT2,GBE1,DFNA5,ATP6V1E1,IER3
26026	171	122	0.801583	5	0.0013	0.036	GSE17721_PAM3CSK4_VS_CPG_2H_BMDM_DN	B3GNT2,PPP1R15A,ADM,PLAU,ADAM9
26026	170	122	0.796895	5	0.0013	0.036	GSE17721_LPS_VS_CPG_12H_BMDM_DN	PLAUR,ASPH,MSR1,RAB31,PMP22
26026	167	122	0.782833	5	0.0012	0.035	GSE17721_LPS_VS_GARDIQUIMOD_12H_BMDM_DN	POFUT2,PLAUR,GPR137B,SCD,SLC35F5
26026	172	122	0.806271	5	0.0013	0.037	GSE17721_LPS_VS_GARDIQUIMOD_16H_BMDM_DN	POFUT2,AHNAK,RAB31,FN1,SCD
26026	175	122	0.820334	5	0.0014	0.038	GSE17721_0.5H_VS_4H_POLYIC_BMDM_DN	PPP1R15A,RAB31,RPS6KA2,MYO1D,TSC22D1
26026	173	122	0.810958	5	0.0014	0.038	GSE17721_0.5H_VS_8H_GARDIQUIMOD_BMDM_DN	PLAUR,COL13A1,PMP22,IER3,TSC22D1
26026	165	122	0.773457	5	0.0011	0.034	GSE22886_NAIVE_VS_IGG_IGA_MEMORY_BCELL_DN	ANXA2,LGALS1,AHNAK,RAB31,CD99
26026	173	122	0.810958	5	0.0014	0.038	GSE22886_NAIVE_VS_IGM_MEMORY_BCELL_DN	ANXA2,LGALS1,AHNAK,RAB31,FCGR2A
26026	168	122	0.78752	5	0.0012	0.035	GSE22886_NEUTROPHIL_VS_MONOCYTE_DN	ANXA2,LGALS1,AHNAK,SEC31A,DUSP3
26026	175	122	0.820334	5	0.0014	0.038	GSE22886_DC_VS_MONOCYTE_UP	TAX1BP3,LMNA,PLAU,TWSG1,ECM1
26026	174	122	0.815646	5	0.0014	0.038	GSE22886_NAIVE_BCELL_VS_MONOCYTE_DN	ANXA2,LGALS1,RAB31,DUSP3,FCGR2A
26026	175	122	0.820334	5	0.0014	0.038	GSE22886_NAIVE_CD4_TCELL_VS_DC_DN	TAX1BP3,RAB31,DUSP3,ATP6V1E1,LAMP2
26026	173	122	0.810958	5	0.0014	0.038	GSE24634_TREG_VS_TCONV_POST_DAY3_IL4_CONVERSION_DN	ANXA2,LGALS1,GPR137B,DUSP3,FCGR2A
26026	169	122	0.792208	5	0.0012	0.036	GSE24634_IL4_VS_CTRL_TREATED_NAIVE_CD4_TCELL_DAY3_UP	LGALS1,AHNAK,FN1,LMNA,LAMP2
26026	175	122	0.820334	5	0.0014	0.038	GSE27786_NKCELL_VS_NKTCELL_UP	SPP1,ITGB5,SUMF1,SCD,RPS6KA2
26026	170	122	0.796895	5	0.0013	0.036	GSE29618_PDC_VS_MDC_DN	ANXA2,LGALS1,RAB31,LMNA,FCGR2A
26026	157	122	0.735956	5	0.00088	0.03	GSE32423_CTRL_VS_IL7_MEMORY_CD8_TCELL_DN	ATG2B,ASPH,GPR137B,IER3,ECM1
26026	169	122	0.792208	5	0.0012	0.036	GSE3337_4H_VS_16H_IFNG_IN_CD8POS_DC_DN	LGALS1,PHLDA3,PLAUR,SUMF1,OSBPL5
26026	167	122	0.782833	5	0.0012	0.035	GSE360_DC_VS_MAC_T_GONDII_DN	ITGB5,GBE1,ANG,LMNA,RPS6KA2
26026	167	122	0.782833	5	0.0012	0.035	GSE360_DC_VS_MAC_B_MALAYI_HIGH_DOSE_UP	CD151,PALLD,PMP22,PLAU,CYB5R3
26026	170	122	0.796895	5	0.0013	0.036	GSE360_L_DONOVANI_VS_B_MALAYI_LOW_DOSE_DC_UP	GBE1,ADM,GREM1,PMP22,IER3
26026	164	122	0.76877	5	0.0011	0.034	GSE360_L_MAJOR_VS_B_MALAYI_HIGH_DOSE_MAC_UP	P4HA2,PLAUR,GPR137B,GREM1,CYB5R3
26026	160	122	0.750019	5	0.00096	0.032	GSE36476_YOUNG_VS_OLD_DONOR_MEMORY_CD4_TCELL_UP	SPP1,PLOD2,TAX1BP3,TMCO3,PLAUR
26026	169	122	0.792208	5	0.0012	0.036	GSE37416_0H_VS_3H_F_TULARENSIS_LVS_NEUTROPHIL_DN	POFUT2,ARF4,PLAUR,SEC31A,ADM
26026	171	122	0.801583	5	0.0013	0.036	GSE37416_0H_VS_12H_F_TULARENSIS_LVS_NEUTROPHIL_DN	PLAUR,SEC31A,ADM,DUSP3,IER3
26026	175	122	0.820334	5	0.0014	0.038	GSE3982_MEMORY_CD4_TCELL_VS_TH1_DN	SPOCK1,PLAUR,FN1,SCD,IER3
26026	170	122	0.796895	5	0.0013	0.036	GSE3982_DC_VS_MAC_LPS_STIM_DN	SPP1,B3GNT2,MSR1,ADM,KCTD15
26026	169	122	0.792208	5	0.0012	0.036	GSE3982_EOSINOPHIL_VS_DC_DN	LGALS1,ASPH,PALLD,SCD,CD99
26026	168	122	0.78752	5	0.0012	0.035	GSE3982_MAST_CELL_VS_BCELL_UP	SPP1,P4HA2,NUPR1,LMNA,TSC22D1
26026	171	122	0.801583	5	0.0013	0.036	GSE3982_DC_VS_CENT_MEMORY_CD4_TCELL_UP	LGALS1,SLC2A8,MYOF,RAB31,FN1
26026	175	122	0.820334	5	0.0014	0.038	GSE3982_CENT_MEMORY_CD4_TCELL_VS_TH2_DN	MXRA7,LGALS1,PALLD,PRKCDBP,SLC35F5
26026	174	122	0.815646	5	0.0014	0.038	GSE7852_LN_VS_FAT_TREG_DN	AHNAK,PRKCDBP,DUSP3,IER3,CD99
26026	177	122	0.829709	5	0.0015	0.039	GSE22886_NAIVE_BCELL_VS_NEUTROPHIL_DN	RAB31,ADM,FCGR2A,IER3,LAMP2
26026	177	122	0.829709	5	0.0015	0.039	GSE22886_NAIVE_CD4_TCELL_VS_NEUTROPHIL_DN	FCGR2A,KCTD15,RPS6KA2,IER3,LAMP2
26026	177	122	0.829709	5	0.0015	0.039	GSE29618_BCELL_VS_MONOCYTE_DAY7_FLU_VACCINE_DN	PLAUR,AHNAK,LMNA,ADAM9,LAMP2
26026	177	122	0.829709	5	0.0015	0.039	GSE360_L_DONOVANI_VS_B_MALAYI_HIGH_DOSE_DC_UP	ADM,DFNA5,FCGR2A,IER3,CYB5R3
26026	176	122	0.825021	5	0.0015	0.039	GSE360_L_DONOVANI_VS_B_MALAYI_HIGH_DOSE_MAC_UP	P4HA2,PLOD2,PLAUR,ADM,GREM1
26026	179	122	0.839084	5	0.0016	0.041	GSE17721_LPS_VS_CPG_16H_BMDM_DN	THBS2,LMNA,DUSP3,OSBPL5,SLC35F5
26026	179	122	0.839084	5	0.0016	0.041	GSE17721_0.5H_VS_12H_GARDIQUIMOD_BMDM_DN	NUPR1,TMCO3,FAP,GPR137B,TSC22D1
26026	178	122	0.834396	5	0.0015	0.04	GSE20715_WT_VS_TLR4_KO_24H_OZONE_LUNG_UP	LGALS1,GBE1,COPZ2,COL13A1,SRPX2
26026	179	122	0.839084	5	0.0016	0.041	GSE9006_TYPE_1_VS_TYPE_2_DIABETES_PBMC_AT_DX_DN	ANXA2,ITGB5,FAM114A1,DUSP3,ATP6V1E1
26026	180	122	0.843772	5	0.0016	0.041	GSE15930_NAIVE_VS_72H_IN_VITRO_STIM_IL12_CD8_TCELL_DN	ANXA2,LGALS1,GBE1,AHNAK,SCD
26026	180	122	0.843772	5	0.0016	0.041	GSE360_CTRL_VS_L_DONOVANI_DC_DN	ADM,GREM1,DFNA5,FCGR2A,IER3
26026	183	122	0.857834	5	0.0017	0.044	GSE5960_TH1_VS_ANERGIC_TH1_DN	FCGR2A,ATP6V1E1,IER3,ECM1,CYB5R3
26026	185	122	0.86721	5	0.0018	0.045	GSE22886_NAIVE_BCELL_VS_DC_DN	LGALS1,GPR137B,PLAU,ATP6V1E1,LAMP2
26026	186	122	0.871897	5	0.0019	0.046	GSE360_DC_VS_MAC_B_MALAYI_LOW_DOSE_DN	SPP1,MYOF,PPP1R15A,SEC31A,GREM1
